# Supplementary material for: Identification of Candidate Circular RNAs Underlying Intramuscular Fat Content in the Donkey
Source: Front Genet. 2020 Dec 9;11:587559. doi: 10.3389/fgene.2020.587559 (PMC7793956; doi:10.3389/fgene.2020.587559)
Supplement: Supplementary file 1 [file Data_Sheet_1.ZIP]

Archive with 19 entries (16 files):
- supplememtary/
- supplememtary/Supplementary Table S2 Summary of RNA-seq reads.xlsx
- __MACOSX/
- __MACOSX/supplememtary/
- __MACOSX/supplememtary/._Supplementary Table S2 Summary of RNA-seq reads.xlsx
- supplememtary/Supplementary Table S1 Primers used in this study.docx
- __MACOSX/supplememtary/._Supplementary Table S1 Primers used in this study.docx
- supplememtary/Supplementary Table S3 Summary of mapping data.xlsx
- __MACOSX/supplememtary/._Supplementary Table S3 Summary of mapping data.xlsx
- supplememtary/Supplementary Table S4 Summary of all circRNAs information.xlsx
- __MACOSX/supplememtary/._Supplementary Table S4 Summary of all circRNAs information.xlsx
- supplememtary/Supplementary Figure S1 Sanger sequencing of circRNAs.pdf
- __MACOSX/supplememtary/._Supplementary Figure S1 Sanger sequencing of circRNAs.pdf
- supplememtary/Supplementary Table S6 GO enrichment analysis.xlsx
- __MACOSX/supplememtary/._Supplementary Table S6 GO enrichment analysis.xlsx
- supplememtary/Supplementary Table S5 Summary of differentially expressed circRNAs.xlsx
- __MACOSX/supplememtary/._Supplementary Table S5 Summary of differentially expressed circRNAs.xlsx
- supplememtary/Supplementary Table S7 circRNA-miRNA regulatory networks.xlsx
- __MACOSX/supplememtary/._Supplementary Table S7 circRNA-miRNA regulatory networks.xlsx
