# Supplementary material for: Identification of Candidate Circular RNAs Underlying Intramuscular Fat Content in the Donkey
Source: Front Genet. 2020 Dec 9;11:587559. doi: 10.3389/fgene.2020.587559 (PMC7793956; doi:10.3389/fgene.2020.587559)
Supplement: Supplementary file 1 [file Data_Sheet_1.ZIP › supplememtary/Supplementary Table S2 Summary of RNA-seq reads.xlsx]

## Sheet: Sheet1
Supplementary Table S2 Summary of RNA-seq reads
Sample_name	Raw_reads	Clean_reads	Raw_bases(G)	Clean_bases(G)	Error rate(%)	Q20(%)	Q30(%)	GC_content(%)
H1	115537964	111511538	17.33	16.73	0.03	97.55	93.29	53.44
H2	104215242	100899578	15.63	15.13	0.03	97.45	93.17	56.07
H3	107684380	105977458	16.15	15.9	0.03	97.63	93.62	57.97
L1	110179946	108056078	16.53	16.21	0.03	97.75	93.83	55.71
L2	112981136	110597462	16.95	16.59	0.03	97.72	93.75	57.44
L3	112726098	108262750	16.91	16.24	0.03	97.57	93.63	59.86
