# Supplementary material for: Identification of Candidate Circular RNAs Underlying Intramuscular Fat Content in the Donkey
Source: Front Genet. 2020 Dec 9;11:587559. doi: 10.3389/fgene.2020.587559 (PMC7793956; doi:10.3389/fgene.2020.587559)
Supplement: Supplementary file 1 [file Data_Sheet_1.ZIP › supplememtary/Supplementary Table S3 Summary of mapping data.xlsx]

## Sheet: Sheet1
Supplementary Table S3 Summary of mapping data
Sample name	H1	H2	H3	L1	L2	L3
Total reads	111511538	100899578	105977458	108056078	110597462	108262750
Total mapped	95753457 (85.87%)	83077171 (82.34%)	85545791 (80.72%)	90954036 (84.17%)	92055957 (83.24%)	85068103 (78.58%)
Multiple mapped	10325660 (9.26%)	10767074 (10.67%)	13759565 (12.98%)	11466268 (10.61%)	13619431 (12.31%)	13914802 (12.85%)
Uniquely mapped	85427797 (76.61%)	72310097 (71.67%)	71786226 (67.74%)	79487768 (73.56%)	78436526 (70.92%)	71153301 (65.72%)
Read-1	42824883 (38.4%)	36241564 (35.92%)	35952448 (33.92%)	39826602 (36.86%)	39279423 (35.52%)	35590138 (32.87%)
Read-2	42602914 (38.2%)	36068533 (35.75%)	35833778 (33.81%)	39661166 (36.7%)	39157103 (35.41%)	35563163 (32.85%)
Reads map to '+'	42692086 (38.28%)	36142820 (35.82%)	35900881 (33.88%)	39727202 (36.77%)	39242662 (35.48%)	35580159 (32.86%)
Reads map to '-'	42735711 (38.32%)	36167277 (35.84%)	35885345 (33.86%)	39760566 (36.8%)	39193864 (35.44%)	35573142 (32.86%)
Non-splice reads	56856985 (50.99%)	46166500 (45.75%)	43882371 (41.41%)	49354238 (45.67%)	48355501 (43.72%)	42312993 (39.08%)
Splice reads	28570812 (25.62%)	26143597 (25.91%)	27903855 (26.33%)	30133530 (27.89%)	30081025 (27.2%)	28840308 (26.64%)
Reads mapped in proper pairs	82624824 (74.1%)	69990670 (69.37%)	69452958 (65.54%)	77051428 (71.31%)	76018368 (68.73%)	69001416 (63.74%)
Proper-paired reads map to different chrom	0 (0%)	0 (0%)	0 (0%)	0 (0%)	0 (0%)	0 (0%)
