# Supplementary material for: Identification of Candidate Circular RNAs Underlying Intramuscular Fat Content in the Donkey
Source: Front Genet. 2020 Dec 9;11:587559. doi: 10.3389/fgene.2020.587559 (PMC7793956; doi:10.3389/fgene.2020.587559)
Supplement: Supplementary file 1 [file Data_Sheet_1.ZIP › supplememtary/Supplementary Table S4 Summary of all circRNAs information.xlsx]

## Sheet: Sheet1
Supplementary Table S4 Summary of all circRNAs information
circRNA_id	Chr	start	end	strand
novel_circ_0000001	PSZQ01000001.1	24737	27580	-
novel_circ_0000002	PSZQ01000002.1	449932	451912	+
novel_circ_0000003	PSZQ01000002.1	450095	454160	-
novel_circ_0000004	PSZQ01000002.1	452533	458631	-
novel_circ_0000005	PSZQ01000002.1	453774	458631	-
novel_circ_0000006	PSZQ01000002.1	453795	454367	+
novel_circ_0000007	PSZQ01000002.1	454130	454352	-
novel_circ_0000008	PSZQ01000002.1	478429	485362	-
novel_circ_0000009	PSZQ01000002.1	524237	524554	-
novel_circ_0000010	PSZQ01000002.1	524237	524605	-
novel_circ_0000011	PSZQ01000002.1	524515	524849	-
novel_circ_0000012	PSZQ01000002.1	524536	524879	-
novel_circ_0000013	PSZQ01000033.1	366179	377770	+
novel_circ_0000014	PSZQ01000033.1	384048	385829	+
novel_circ_0000015	PSZQ01000033.1	425441	438600	+
novel_circ_0000016	PSZQ01000033.1	494269	496010	+
novel_circ_0000017	PSZQ01000039.1	402581	410627	-
novel_circ_0000018	PSZQ01000039.1	4990046	5050147	+
novel_circ_0000019	PSZQ01000039.1	4995136	5050147	+
novel_circ_0000020	PSZQ01000039.1	4995136	5092324	+
novel_circ_0000021	PSZQ01000039.1	4995136	5112395	+
novel_circ_0000022	PSZQ01000039.1	5000808	5050147	+
novel_circ_0000023	PSZQ01000039.1	5034239	5050147	+
novel_circ_0000024	PSZQ01000039.1	5034239	5092324	+
novel_circ_0000025	PSZQ01000039.1	5109655	5134990	+
novel_circ_0000026	PSZQ01000039.1	5140341	5161877	+
novel_circ_0000027	PSZQ01000039.1	5161455	5181469	+
novel_circ_0000028	PSZQ01000039.1	5161802	5192492	+
novel_circ_0000029	PSZQ01000039.1	5165237	5172925	+
novel_circ_0000030	PSZQ01000039.1	5165237	5188911	+
novel_circ_0000031	PSZQ01000039.1	5169025	5179470	+
novel_circ_0000032	PSZQ01000039.1	5169025	5181469	+
novel_circ_0000033	PSZQ01000039.1	5179393	5192492	+
novel_circ_0000034	PSZQ01000039.1	5181408	5206351	+
novel_circ_0000035	PSZQ01000039.1	5188829	5199941	-
novel_circ_0000036	PSZQ01000039.1	523197	524750	-
novel_circ_0000037	PSZQ01000039.1	5391927	5404737	+
novel_circ_0000038	PSZQ01000080.1	1587702	1588395	-
novel_circ_0000039	PSZQ01000080.1	1855367	1857737	-
novel_circ_0000040	PSZQ01000080.1	2206932	2207502	-
novel_circ_0000041	PSZQ01000080.1	2332570	2335672	-
novel_circ_0000042	PSZQ01000080.1	2335099	2335672	-
novel_circ_0000043	PSZQ01000080.1	2347972	2350709	+
novel_circ_0000044	PSZQ01000080.1	2432300	2432588	-
novel_circ_0000045	PSZQ01000080.1	2445162	2445935	+
novel_circ_0000046	PSZQ01000080.1	2456369	2458323	+
novel_circ_0000047	PSZQ01000080.1	2976977	3068805	+
novel_circ_0000048	PSZQ01000080.1	3073570	3073880	+
novel_circ_0000049	PSZQ01000080.1	3125568	3126467	-
novel_circ_0000050	PSZQ01000080.1	3354657	3354828	+
novel_circ_0000051	PSZQ01000080.1	3354666	3354828	+
novel_circ_0000052	PSZQ01000080.1	3354672	3354834	+
novel_circ_0000053	PSZQ01000080.1	3356893	3358557	+
novel_circ_0000054	PSZQ01000080.1	3360131	3369618	+
novel_circ_0000055	PSZQ01000080.1	3362230	3363667	+
novel_circ_0000056	PSZQ01000080.1	3368237	3368377	+
novel_circ_0000057	PSZQ01000080.1	3369534	3369991	+
novel_circ_0000058	PSZQ01000080.1	383589	385406	-
novel_circ_0000059	PSZQ01000080.1	417835	423854	-
novel_circ_0000060	PSZQ01000080.1	547533	568673	+
novel_circ_0000061	PSZQ01000080.1	739627	748410	+
novel_circ_0000062	PSZQ01000080.1	739627	759874	+
novel_circ_0000063	PSZQ01000080.1	739627	778128	+
novel_circ_0000064	PSZQ01000093.1	15728	27774	+
novel_circ_0000065	PSZQ01000105.1	32628	34072	+
novel_circ_0000066	PSZQ01000160.1	315164	316486	-
novel_circ_0000067	PSZQ01000160.1	315568	316486	-
novel_circ_0000068	PSZQ01000160.1	3307533	3311895	-
novel_circ_0000069	PSZQ01000160.1	332682	338650	-
novel_circ_0000070	PSZQ01000160.1	332682	359543	-
novel_circ_0000071	PSZQ01000160.1	332682	360036	-
novel_circ_0000072	PSZQ01000160.1	3330988	3332228	-
novel_circ_0000073	PSZQ01000160.1	3385180	3388174	+
novel_circ_0000074	PSZQ01000160.1	3385183	3388174	+
novel_circ_0000075	PSZQ01000160.1	3480424	3510011	-
novel_circ_0000076	PSZQ01000160.1	3483085	3511802	-
novel_circ_0000077	PSZQ01000160.1	3488048	3517265	-
novel_circ_0000078	PSZQ01000160.1	3488182	3518458	+
novel_circ_0000079	PSZQ01000160.1	3493943	3521639	-
novel_circ_0000080	PSZQ01000160.1	3497233	3524432	-
novel_circ_0000081	PSZQ01000160.1	3500140	3526427	-
novel_circ_0000082	PSZQ01000160.1	3500908	3526947	-
novel_circ_0000083	PSZQ01000160.1	3501815	3527989	-
novel_circ_0000084	PSZQ01000160.1	3502274	3528339	-
novel_circ_0000085	PSZQ01000160.1	3503672	3528765	-
novel_circ_0000086	PSZQ01000160.1	3511535	3512043	+
novel_circ_0000087	PSZQ01000160.1	3512043	3512433	+
novel_circ_0000088	PSZQ01000160.1	3514491	3517305	-
novel_circ_0000089	PSZQ01000160.1	3514539	3515577	-
novel_circ_0000090	PSZQ01000160.1	3515476	3515863	+
novel_circ_0000091	PSZQ01000160.1	3521110	3523386	+
novel_circ_0000092	PSZQ01000160.1	3523355	3523665	-
novel_circ_0000093	PSZQ01000160.1	3523501	3525045	+
novel_circ_0000094	PSZQ01000160.1	3524813	3525331	-
novel_circ_0000095	PSZQ01000160.1	3526885	3528337	+
novel_circ_0000096	PSZQ01000160.1	3527286	3529279	-
novel_circ_0000097	PSZQ01000160.1	3853160	3857663	-
novel_circ_0000098	PSZQ01000160.1	3927846	3931944	-
novel_circ_0000099	PSZQ01000160.1	4153000	4155076	-
novel_circ_0000100	PSZQ01000160.1	463133	467585	-
novel_circ_0000101	PSZQ01000167.1	339827	344805	-
novel_circ_0000102	PSZQ01000167.1	344631	439679	-
novel_circ_0000103	PSZQ01000167.1	4030342	4049369	+
novel_circ_0000104	PSZQ01000167.1	4054144	4059375	+
novel_circ_0000105	PSZQ01000167.1	4059198	4068858	+
novel_circ_0000106	PSZQ01000167.1	4251823	4252570	+
novel_circ_0000107	PSZQ01000167.1	4303059	4305715	+
novel_circ_0000108	PSZQ01000167.1	4303059	4312305	+
novel_circ_0000109	PSZQ01000167.1	4304959	4312305	+
novel_circ_0000110	PSZQ01000167.1	433186	436576	-
novel_circ_0000111	PSZQ01000167.1	435753	436569	-
novel_circ_0000112	PSZQ01000167.1	435753	436576	-
novel_circ_0000113	PSZQ01000167.1	435753	439679	-
novel_circ_0000114	PSZQ01000167.1	4365925	4408257	+
novel_circ_0000115	PSZQ01000167.1	4367806	4374118	+
novel_circ_0000116	PSZQ01000167.1	4376381	4383688	+
novel_circ_0000117	PSZQ01000167.1	4376403	4383688	+
novel_circ_0000118	PSZQ01000167.1	4381381	4383688	+
novel_circ_0000119	PSZQ01000167.1	4873938	4892052	+
novel_circ_0000120	PSZQ01000167.1	5085965	5095147	-
novel_circ_0000121	PSZQ01000167.1	5085965	5099020	-
novel_circ_0000122	PSZQ01000167.1	5085965	5106730	-
novel_circ_0000123	PSZQ01000167.1	5091937	5106730	-
novel_circ_0000124	PSZQ01000167.1	5091937	5113850	-
novel_circ_0000125	PSZQ01000167.1	7285	15374	-
novel_circ_0000126	PSZQ01000167.1	7285	20260	-
novel_circ_0000127	PSZQ01000167.1	7285	9997	-
novel_circ_0000128	PSZQ01000167.1	9868	20260	-
novel_circ_0000129	PSZQ01000183.1	1050019	1054254	-
novel_circ_0000130	PSZQ01000183.1	1059566	1062077	-
novel_circ_0000131	PSZQ01000183.1	1074108	1087527	-
novel_circ_0000132	PSZQ01000183.1	1082215	1087527	-
novel_circ_0000133	PSZQ01000183.1	1240485	1247361	-
novel_circ_0000134	PSZQ01000183.1	1245758	1247361	-
novel_circ_0000135	PSZQ01000183.1	1272048	1275442	-
novel_circ_0000136	PSZQ01000183.1	1291675	1328913	-
novel_circ_0000137	PSZQ01000183.1	1482482	1484528	-
novel_circ_0000138	PSZQ01000183.1	1508589	1518141	-
novel_circ_0000139	PSZQ01000183.1	151280	169973	-
novel_circ_0000140	PSZQ01000183.1	151280	180270	-
novel_circ_0000141	PSZQ01000183.1	151280	202082	-
novel_circ_0000142	PSZQ01000183.1	151280	204584	-
novel_circ_0000143	PSZQ01000183.1	1636692	1642069	+
novel_circ_0000144	PSZQ01000183.1	166502	180267	-
novel_circ_0000145	PSZQ01000183.1	166502	180270	-
novel_circ_0000146	PSZQ01000183.1	166502	202082	-
novel_circ_0000147	PSZQ01000183.1	1675579	1680838	-
novel_circ_0000148	PSZQ01000183.1	174231	185254	-
novel_circ_0000149	PSZQ01000183.1	178799	185254	-
novel_circ_0000150	PSZQ01000183.1	180170	198092	-
novel_circ_0000151	PSZQ01000183.1	185112	202082	-
novel_circ_0000152	PSZQ01000183.1	185112	204584	-
novel_circ_0000153	PSZQ01000183.1	190525	198092	-
novel_circ_0000154	PSZQ01000183.1	195330	198092	-
novel_circ_0000155	PSZQ01000183.1	2162031	2164654	+
novel_circ_0000156	PSZQ01000183.1	2620231	2662543	+
novel_circ_0000157	PSZQ01000183.1	4996030	4998229	-
novel_circ_0000158	PSZQ01000183.1	5037786	5038292	-
novel_circ_0000159	PSZQ01000183.1	5094056	5100911	-
novel_circ_0000160	PSZQ01000183.1	5094056	5144660	-
novel_circ_0000161	PSZQ01000183.1	5094056	5157232	-
novel_circ_0000162	PSZQ01000183.1	5100397	5100911	-
novel_circ_0000163	PSZQ01000183.1	5119553	5152195	-
novel_circ_0000164	PSZQ01000183.1	5119553	5157232	-
novel_circ_0000165	PSZQ01000183.1	5136976	5152195	-
novel_circ_0000166	PSZQ01000183.1	5136976	5157232	-
novel_circ_0000167	PSZQ01000183.1	5144595	5152195	-
novel_circ_0000168	PSZQ01000183.1	5144595	5157232	-
novel_circ_0000169	PSZQ01000183.1	5151686	5157232	-
novel_circ_0000170	PSZQ01000183.1	5276402	5285991	-
novel_circ_0000171	PSZQ01000183.1	5276402	5295822	-
novel_circ_0000172	PSZQ01000183.1	5285514	5285991	-
novel_circ_0000173	PSZQ01000183.1	5285514	5299578	-
novel_circ_0000174	PSZQ01000183.1	5361720	5362209	+
novel_circ_0000175	PSZQ01000183.1	845285	845537	-
novel_circ_0000176	PSZQ01000183.1	864967	873938	-
novel_circ_0000177	PSZQ01000183.1	864967	884895	-
novel_circ_0000178	PSZQ01000289.1	1147588	1160155	+
novel_circ_0000179	PSZQ01000289.1	1147588	1166681	+
novel_circ_0000180	PSZQ01000289.1	1147588	1169138	+
novel_circ_0000181	PSZQ01000289.1	1154652	1166681	+
novel_circ_0000182	PSZQ01000289.1	1158028	1169138	+
novel_circ_0000183	PSZQ01000289.1	1158028	1173119	+
novel_circ_0000184	PSZQ01000289.1	1158028	1174380	+
novel_circ_0000185	PSZQ01000289.1	1158028	1187723	+
novel_circ_0000186	PSZQ01000289.1	1158028	1193303	+
novel_circ_0000187	PSZQ01000289.1	1166621	1187723	+
novel_circ_0000188	PSZQ01000289.1	1166621	1193303	+
novel_circ_0000189	PSZQ01000289.1	1178554	1187723	+
novel_circ_0000190	PSZQ01000289.1	1368049	1400628	+
novel_circ_0000191	PSZQ01000289.1	1384076	1400628	+
novel_circ_0000192	PSZQ01000289.1	1392180	1400628	+
novel_circ_0000193	PSZQ01000289.1	1543650	1547999	-
novel_circ_0000194	PSZQ01000289.1	1543650	1552016	-
novel_circ_0000195	PSZQ01000289.1	1543650	1552552	-
novel_circ_0000196	PSZQ01000289.1	1682288	1690415	+
novel_circ_0000197	PSZQ01000289.1	2273880	2285008	-
novel_circ_0000198	PSZQ01000289.1	2417242	2528435	-
novel_circ_0000199	PSZQ01000289.1	2979771	2991809	-
novel_circ_0000200	PSZQ01000289.1	2979771	2997995	-
novel_circ_0000201	PSZQ01000289.1	2979771	3000084	-
novel_circ_0000202	PSZQ01000289.1	2979771	3007396	-
novel_circ_0000203	PSZQ01000289.1	2997915	3007396	-
novel_circ_0000204	PSZQ01000289.1	3003485	3007396	-
novel_circ_0000205	PSZQ01000289.1	3936199	3936601	+
novel_circ_0000206	PSZQ01000289.1	3985388	3989601	-
novel_circ_0000207	PSZQ01000289.1	3988297	3989601	-
novel_circ_0000208	PSZQ01000289.1	3989382	3989601	-
novel_circ_0000209	PSZQ01000289.1	3996697	3998830	-
novel_circ_0000210	PSZQ01000289.1	4075898	4076935	+
novel_circ_0000211	PSZQ01000289.1	4137471	4153458	+
novel_circ_0000212	PSZQ01000289.1	4140417	4142689	+
novel_circ_0000213	PSZQ01000289.1	4140417	4156644	+
novel_circ_0000214	PSZQ01000289.1	4142574	4156644	+
novel_circ_0000215	PSZQ01000289.1	4176074	4177275	+
novel_circ_0000216	PSZQ01000309.1	322181	324785	+
novel_circ_0000217	PSZQ01000309.1	343307	343845	+
novel_circ_0000218	PSZQ01000309.1	80408	132154	-
novel_circ_0000219	PSZQ01000379.1	964574	966905	-
novel_circ_0000220	PSZQ01000384.1	10389479	10395831	+
novel_circ_0000221	PSZQ01000384.1	10858286	10875764	-
novel_circ_0000222	PSZQ01000384.1	11198399	11222927	+
novel_circ_0000223	PSZQ01000384.1	11864010	11870531	-
novel_circ_0000224	PSZQ01000384.1	11893915	11955767	-
novel_circ_0000225	PSZQ01000384.1	11904159	11955767	-
novel_circ_0000226	PSZQ01000384.1	11913394	11955767	-
novel_circ_0000227	PSZQ01000384.1	11925138	11955767	-
novel_circ_0000228	PSZQ01000384.1	11954108	11955767	-
novel_circ_0000229	PSZQ01000384.1	12094951	12108684	+
novel_circ_0000230	PSZQ01000384.1	12094951	12116955	+
novel_circ_0000231	PSZQ01000384.1	12094951	12128860	+
novel_circ_0000232	PSZQ01000384.1	12145521	12165899	+
novel_circ_0000233	PSZQ01000384.1	12145521	12183647	+
novel_circ_0000234	PSZQ01000384.1	12463307	12465318	-
novel_circ_0000235	PSZQ01000384.1	12496498	12598983	+
novel_circ_0000236	PSZQ01000384.1	12510903	12515506	+
novel_circ_0000237	PSZQ01000384.1	12775918	12835274	+
novel_circ_0000238	PSZQ01000384.1	12778354	12780318	+
novel_circ_0000239	PSZQ01000384.1	12802147	12804315	+
novel_circ_0000240	PSZQ01000384.1	13317073	13318512	-
novel_circ_0000241	PSZQ01000384.1	14020339	14034459	+
novel_circ_0000242	PSZQ01000384.1	14034357	14099021	+
novel_circ_0000243	PSZQ01000384.1	14192992	14224497	+
novel_circ_0000244	PSZQ01000384.1	14207408	14224497	+
novel_circ_0000245	PSZQ01000384.1	14208679	14224497	+
novel_circ_0000246	PSZQ01000384.1	14208708	14224497	+
novel_circ_0000247	PSZQ01000384.1	14214750	14224497	+
novel_circ_0000248	PSZQ01000384.1	14222844	14238554	+
novel_circ_0000249	PSZQ01000384.1	1455163	1462789	-
novel_circ_0000250	PSZQ01000384.1	1460490	1462789	-
novel_circ_0000251	PSZQ01000384.1	1460490	1469640	-
novel_circ_0000252	PSZQ01000384.1	14653187	14662504	-
novel_circ_0000253	PSZQ01000384.1	15424860	15466827	-
novel_circ_0000254	PSZQ01000384.1	15458681	15466827	-
novel_circ_0000255	PSZQ01000384.1	15458681	15474463	-
novel_circ_0000256	PSZQ01000384.1	15462256	15466827	-
novel_circ_0000257	PSZQ01000384.1	15462480	15466827	-
novel_circ_0000258	PSZQ01000384.1	15462480	15474463	-
novel_circ_0000259	PSZQ01000384.1	15463731	15463926	-
novel_circ_0000260	PSZQ01000384.1	15463731	15466819	-
novel_circ_0000261	PSZQ01000384.1	15463731	15466827	-
novel_circ_0000262	PSZQ01000384.1	15463731	15474463	-
novel_circ_0000263	PSZQ01000384.1	1569328	1582944	-
novel_circ_0000264	PSZQ01000384.1	15823479	15826576	-
novel_circ_0000265	PSZQ01000384.1	16391699	16403620	+
novel_circ_0000266	PSZQ01000384.1	16472226	16478579	-
novel_circ_0000267	PSZQ01000384.1	16738953	16815661	-
novel_circ_0000268	PSZQ01000384.1	16767311	16817121	-
novel_circ_0000269	PSZQ01000384.1	16787757	16817121	-
novel_circ_0000270	PSZQ01000384.1	16811805	16815661	-
novel_circ_0000271	PSZQ01000384.1	16811805	16834372	-
novel_circ_0000272	PSZQ01000384.1	16937194	16952936	+
novel_circ_0000273	PSZQ01000384.1	16937194	16984259	+
novel_circ_0000274	PSZQ01000384.1	16949066	16952936	+
novel_circ_0000275	PSZQ01000384.1	1766082	1772389	+
novel_circ_0000276	PSZQ01000384.1	18157471	18193848	-
novel_circ_0000277	PSZQ01000384.1	18174557	18193848	-
novel_circ_0000278	PSZQ01000384.1	18363298	18374596	-
novel_circ_0000279	PSZQ01000384.1	18523801	18538714	-
novel_circ_0000280	PSZQ01000384.1	18549399	18554589	-
novel_circ_0000281	PSZQ01000384.1	2136528	2150507	-
novel_circ_0000282	PSZQ01000384.1	3654001	3671155	-
novel_circ_0000283	PSZQ01000384.1	3664648	3697711	-
novel_circ_0000284	PSZQ01000384.1	3674774	3721526	-
novel_circ_0000285	PSZQ01000384.1	3697583	3734453	-
novel_circ_0000286	PSZQ01000384.1	3697583	3740817	-
novel_circ_0000287	PSZQ01000384.1	3703614	3721526	-
novel_circ_0000288	PSZQ01000384.1	3706249	3734453	-
novel_circ_0000289	PSZQ01000384.1	5232726	5233402	-
novel_circ_0000290	PSZQ01000384.1	5283263	5289623	-
novel_circ_0000291	PSZQ01000384.1	5283263	5291432	-
novel_circ_0000292	PSZQ01000384.1	5283263	5295038	-
novel_circ_0000293	PSZQ01000384.1	5283263	5298715	-
novel_circ_0000294	PSZQ01000384.1	5283263	5302679	-
novel_circ_0000295	PSZQ01000384.1	5286615	5297067	-
novel_circ_0000296	PSZQ01000384.1	5286615	5298715	-
novel_circ_0000297	PSZQ01000384.1	5287042	5295018	-
novel_circ_0000298	PSZQ01000384.1	5289602	5302201	-
novel_circ_0000299	PSZQ01000384.1	5291387	5302679	-
novel_circ_0000300	PSZQ01000384.1	5302171	5414495	-
novel_circ_0000301	PSZQ01000384.1	5332261	5363100	-
novel_circ_0000302	PSZQ01000384.1	5332261	5383424	-
novel_circ_0000303	PSZQ01000384.1	5332261	5393585	-
novel_circ_0000304	PSZQ01000384.1	5332261	5414495	-
novel_circ_0000305	PSZQ01000384.1	5332261	5429267	-
novel_circ_0000306	PSZQ01000384.1	5357433	5414495	-
novel_circ_0000307	PSZQ01000384.1	5357433	5423172	-
novel_circ_0000308	PSZQ01000384.1	5357433	5429267	-
novel_circ_0000309	PSZQ01000384.1	5363049	5414495	-
novel_circ_0000310	PSZQ01000384.1	5382640	5382960	-
novel_circ_0000311	PSZQ01000384.1	5383376	5414495	-
novel_circ_0000312	PSZQ01000384.1	5383376	5423169	-
novel_circ_0000313	PSZQ01000384.1	5383376	5423172	-
novel_circ_0000314	PSZQ01000384.1	5383376	5429264	-
novel_circ_0000315	PSZQ01000384.1	5383376	5429267	-
novel_circ_0000316	PSZQ01000384.1	5393537	5394498	-
novel_circ_0000317	PSZQ01000384.1	5393537	5414495	-
novel_circ_0000318	PSZQ01000384.1	5393537	5423172	-
novel_circ_0000319	PSZQ01000384.1	5393537	5429264	-
novel_circ_0000320	PSZQ01000384.1	5393537	5429267	-
novel_circ_0000321	PSZQ01000384.1	5406234	5414495	-
novel_circ_0000322	PSZQ01000384.1	5408251	5429264	-
novel_circ_0000323	PSZQ01000384.1	5408251	5429267	-
novel_circ_0000324	PSZQ01000384.1	5410362	5429264	-
novel_circ_0000325	PSZQ01000384.1	5410362	5429267	-
novel_circ_0000326	PSZQ01000384.1	5429213	5534613	-
novel_circ_0000327	PSZQ01000384.1	5475405	5519790	-
novel_circ_0000328	PSZQ01000384.1	5475405	5534613	-
novel_circ_0000329	PSZQ01000384.1	5519730	5524916	-
novel_circ_0000330	PSZQ01000384.1	5519730	5524919	-
novel_circ_0000331	PSZQ01000384.1	5519730	5531406	-
novel_circ_0000332	PSZQ01000384.1	5519730	5534613	-
novel_circ_0000333	PSZQ01000384.1	5519730	5548253	-
novel_circ_0000334	PSZQ01000384.1	5524736	5534613	-
novel_circ_0000335	PSZQ01000384.1	5524736	5548253	-
novel_circ_0000336	PSZQ01000384.1	5548193	5567339	-
novel_circ_0000337	PSZQ01000384.1	718194	719267	+
novel_circ_0000338	PSZQ01000384.1	718929	719267	+
novel_circ_0000339	PSZQ01000384.1	7516026	7557160	+
novel_circ_0000340	PSZQ01000384.1	7576670	7586153	+
novel_circ_0000341	PSZQ01000384.1	7688647	7706640	+
novel_circ_0000342	PSZQ01000384.1	7688647	7718708	+
novel_circ_0000343	PSZQ01000384.1	7695748	7697279	+
novel_circ_0000344	PSZQ01000384.1	7695748	7718708	+
novel_circ_0000345	PSZQ01000384.1	7705046	7711569	+
novel_circ_0000346	PSZQ01000384.1	8938517	8939046	-
novel_circ_0000347	PSZQ01000390.1	287707	302188	+
novel_circ_0000348	PSZQ01000416.1	72861	73731	-
novel_circ_0000349	PSZQ01000419.1	100994	141704	+
novel_circ_0000350	PSZQ01000419.1	10448	101089	+
novel_circ_0000351	PSZQ01000419.1	10448	12439	+
novel_circ_0000352	PSZQ01000419.1	10448	155185	+
novel_circ_0000353	PSZQ01000419.1	10448	33280	+
novel_circ_0000354	PSZQ01000419.1	10448	36930	+
novel_circ_0000355	PSZQ01000419.1	10448	47214	+
novel_circ_0000356	PSZQ01000419.1	10448	54725	+
novel_circ_0000357	PSZQ01000419.1	10448	63784	+
novel_circ_0000358	PSZQ01000419.1	10448	73540	+
novel_circ_0000359	PSZQ01000419.1	10448	88781	+
novel_circ_0000360	PSZQ01000419.1	134030	155185	+
novel_circ_0000361	PSZQ01000419.1	1799187	1934272	-
novel_circ_0000362	PSZQ01000419.1	1884146	1934272	-
novel_circ_0000363	PSZQ01000419.1	1888256	1934272	-
novel_circ_0000364	PSZQ01000419.1	1888256	1956457	-
novel_circ_0000365	PSZQ01000419.1	2137001	2148594	+
novel_circ_0000366	PSZQ01000419.1	2233830	2237633	+
novel_circ_0000367	PSZQ01000419.1	2233830	2239406	+
novel_circ_0000368	PSZQ01000419.1	2233830	2247773	+
novel_circ_0000369	PSZQ01000419.1	2301366	2303385	+
novel_circ_0000370	PSZQ01000419.1	25669	101089	+
novel_circ_0000371	PSZQ01000419.1	25669	33280	+
novel_circ_0000372	PSZQ01000419.1	25669	36930	+
novel_circ_0000373	PSZQ01000419.1	2706282	2710929	+
novel_circ_0000374	PSZQ01000419.1	2706282	2744712	+
novel_circ_0000375	PSZQ01000419.1	2706309	2710929	+
novel_circ_0000376	PSZQ01000419.1	4789409	4832064	+
novel_circ_0000377	PSZQ01000419.1	4812236	4832064	+
novel_circ_0000378	PSZQ01000419.1	4812269	4832064	+
novel_circ_0000379	PSZQ01000419.1	4818892	4832064	+
novel_circ_0000380	PSZQ01000419.1	4917949	4927624	+
novel_circ_0000381	PSZQ01000419.1	4917949	4944031	+
novel_circ_0000382	PSZQ01000419.1	4917949	4956846	+
novel_circ_0000383	PSZQ01000419.1	4926937	4927624	+
novel_circ_0000384	PSZQ01000419.1	4936323	4937697	+
novel_circ_0000385	PSZQ01000419.1	4940844	4944031	+
novel_circ_0000386	PSZQ01000419.1	4960568	4963494	+
novel_circ_0000387	PSZQ01000419.1	5007435	5014841	+
novel_circ_0000388	PSZQ01000419.1	5007435	5018103	+
novel_circ_0000389	PSZQ01000419.1	5024016	5025035	+
novel_circ_0000390	PSZQ01000419.1	5360817	5381379	+
novel_circ_0000391	PSZQ01000419.1	5366536	5374146	+
novel_circ_0000392	PSZQ01000419.1	5366536	5381379	+
novel_circ_0000393	PSZQ01000419.1	5413994	5420802	+
novel_circ_0000394	PSZQ01000419.1	54609	73540	+
novel_circ_0000395	PSZQ01000419.1	655127	683567	+
novel_circ_0000396	PSZQ01000419.1	663217	683567	+
novel_circ_0000397	PSZQ01000419.1	6755126	6756521	+
novel_circ_0000398	PSZQ01000419.1	683425	715708	+
novel_circ_0000399	PSZQ01000419.1	683425	718381	+
novel_circ_0000400	PSZQ01000419.1	7026186	7167518	-
novel_circ_0000401	PSZQ01000419.1	7040575	7180946	-
novel_circ_0000402	PSZQ01000419.1	7060913	7105127	-
novel_circ_0000403	PSZQ01000419.1	7128588	7180946	-
novel_circ_0000404	PSZQ01000419.1	713691	718381	+
novel_circ_0000405	PSZQ01000419.1	7159347	7178007	-
novel_circ_0000406	PSZQ01000419.1	72037	73540	+
novel_circ_0000407	PSZQ01000419.1	791606	794405	-
novel_circ_0000408	PSZQ01000419.1	85562	101089	+
novel_circ_0000409	PSZQ01000472.1	1673896	1690743	+
novel_circ_0000410	PSZQ01000472.1	1673896	1703308	+
novel_circ_0000411	PSZQ01000472.1	426871	449091	-
novel_circ_0000412	PSZQ01000472.1	436535	440309	-
novel_circ_0000413	PSZQ01000472.1	436535	449091	-
novel_circ_0000414	PSZQ01000472.1	439464	440309	-
novel_circ_0000415	PSZQ01000472.1	439464	449091	-
novel_circ_0000416	PSZQ01000472.1	448967	486298	-
novel_circ_0000417	PSZQ01000472.1	485199	490927	-
novel_circ_0000418	PSZQ01000472.1	533804	534031	-
novel_circ_0000419	PSZQ01000472.1	581354	585899	-
novel_circ_0000420	PSZQ01000472.1	918037	921495	+
novel_circ_0000421	PSZQ01000472.1	918037	936716	+
novel_circ_0000422	PSZQ01000472.1	930311	935382	+
novel_circ_0000423	PSZQ01000473.1	719322	722427	-
novel_circ_0000424	PSZQ01000473.1	91609	99497	+
novel_circ_0000425	PSZQ01000476.1	957278	962011	+
novel_circ_0000426	PSZQ01000517.1	10166894	10179801	-
novel_circ_0000427	PSZQ01000517.1	10315690	10317179	-
novel_circ_0000428	PSZQ01000517.1	10922351	10923522	+
novel_circ_0000429	PSZQ01000517.1	10922351	10930704	+
novel_circ_0000430	PSZQ01000517.1	10922351	10939286	+
novel_circ_0000431	PSZQ01000517.1	10930612	10933674	+
novel_circ_0000432	PSZQ01000517.1	10930612	10935519	+
novel_circ_0000433	PSZQ01000517.1	10931875	10939286	+
novel_circ_0000434	PSZQ01000517.1	12736156	12743308	-
novel_circ_0000435	PSZQ01000517.1	13308572	13312745	+
novel_circ_0000436	PSZQ01000517.1	13311139	13312745	+
novel_circ_0000437	PSZQ01000517.1	13668979	13679529	+
novel_circ_0000438	PSZQ01000517.1	13668979	13680844	+
novel_circ_0000439	PSZQ01000517.1	13715404	13716327	-
novel_circ_0000440	PSZQ01000517.1	13715404	13717414	-
novel_circ_0000441	PSZQ01000517.1	13844131	13846384	-
novel_circ_0000442	PSZQ01000517.1	13901047	13903647	+
novel_circ_0000443	PSZQ01000517.1	13953646	13953853	-
novel_circ_0000444	PSZQ01000517.1	14076270	14088565	+
novel_circ_0000445	PSZQ01000517.1	14076270	14091294	+
novel_circ_0000446	PSZQ01000517.1	14081095	14091294	+
novel_circ_0000447	PSZQ01000517.1	14307609	14310497	-
novel_circ_0000448	PSZQ01000517.1	14616344	14617705	-
novel_circ_0000449	PSZQ01000517.1	14819024	14824992	+
novel_circ_0000450	PSZQ01000517.1	14839366	14839726	-
novel_circ_0000451	PSZQ01000517.1	3175259	3176621	-
novel_circ_0000452	PSZQ01000517.1	6633043	6646172	+
novel_circ_0000453	PSZQ01000517.1	6639611	6646172	+
novel_circ_0000454	PSZQ01000517.1	6715774	6725978	+
novel_circ_0000455	PSZQ01000517.1	7005048	7024631	+
novel_circ_0000456	PSZQ01000517.1	7852317	7852610	+
novel_circ_0000457	PSZQ01000517.1	7852317	7853365	+
novel_circ_0000458	PSZQ01000520.1	1470946	1474852	-
novel_circ_0000459	PSZQ01000520.1	1519552	1556038	-
novel_circ_0000460	PSZQ01000520.1	1543892	1556038	-
novel_circ_0000461	PSZQ01000520.1	1543892	1574316	-
novel_circ_0000462	PSZQ01000520.1	1549756	1574316	-
novel_circ_0000463	PSZQ01000520.1	174936	181917	+
novel_circ_0000464	PSZQ01000520.1	1760837	1761235	-
novel_circ_0000465	PSZQ01000520.1	1784766	1794376	+
novel_circ_0000466	PSZQ01000520.1	1784766	1795859	+
novel_circ_0000467	PSZQ01000520.1	1784766	1796458	+
novel_circ_0000468	PSZQ01000520.1	1812213	1816332	-
novel_circ_0000469	PSZQ01000520.1	1812213	1817886	-
novel_circ_0000470	PSZQ01000520.1	1812213	1822367	-
novel_circ_0000471	PSZQ01000520.1	1812213	1825599	-
novel_circ_0000472	PSZQ01000520.1	1819670	1822367	-
novel_circ_0000473	PSZQ01000556.1	40701	47089	-
novel_circ_0000474	PSZQ01000559.1	105396	118936	-
novel_circ_0000475	PSZQ01000559.1	194018	196789	-
novel_circ_0000476	PSZQ01000559.1	96948	105532	-
novel_circ_0000477	PSZQ01000559.1	96948	106705	-
novel_circ_0000478	PSZQ01000559.1	98841	106705	-
novel_circ_0000479	PSZQ01000594.1	10082586	10089094	+
novel_circ_0000480	PSZQ01000594.1	10100110	10117386	+
novel_circ_0000481	PSZQ01000594.1	10123072	10126942	+
novel_circ_0000482	PSZQ01000594.1	10123072	10130549	+
novel_circ_0000483	PSZQ01000594.1	10286888	10318664	+
novel_circ_0000484	PSZQ01000594.1	10312572	10318664	+
novel_circ_0000485	PSZQ01000594.1	10455643	10462394	-
novel_circ_0000486	PSZQ01000594.1	10455643	10467402	-
novel_circ_0000487	PSZQ01000594.1	10458797	10462394	-
novel_circ_0000488	PSZQ01000594.1	10466959	10467402	-
novel_circ_0000489	PSZQ01000594.1	10567024	10603337	+
novel_circ_0000490	PSZQ01000594.1	10572493	10603337	+
novel_circ_0000491	PSZQ01000594.1	10572545	10603337	+
novel_circ_0000492	PSZQ01000594.1	10572548	10603337	+
novel_circ_0000493	PSZQ01000594.1	10581646	10594758	+
novel_circ_0000494	PSZQ01000594.1	10582611	10603337	+
novel_circ_0000495	PSZQ01000594.1	10602258	10603337	+
novel_circ_0000496	PSZQ01000594.1	10602258	10617749	+
novel_circ_0000497	PSZQ01000594.1	10614553	10625601	+
novel_circ_0000498	PSZQ01000594.1	10625190	10629241	+
novel_circ_0000499	PSZQ01000594.1	11349751	11350972	-
novel_circ_0000500	PSZQ01000594.1	12337400	12353885	-
novel_circ_0000501	PSZQ01000594.1	12337400	12368014	-
novel_circ_0000502	PSZQ01000594.1	12337400	12376216	-
novel_circ_0000503	PSZQ01000594.1	12342669	12353885	-
novel_circ_0000504	PSZQ01000594.1	12342669	12368014	-
novel_circ_0000505	PSZQ01000594.1	12342669	12371321	-
novel_circ_0000506	PSZQ01000594.1	12349679	12353885	-
novel_circ_0000507	PSZQ01000594.1	12349679	12368014	-
novel_circ_0000508	PSZQ01000594.1	12349679	12376216	-
novel_circ_0000509	PSZQ01000594.1	12353698	12376216	-
novel_circ_0000510	PSZQ01000594.1	12366503	12368014	-
novel_circ_0000511	PSZQ01000594.1	12367906	12376216	-
novel_circ_0000512	PSZQ01000594.1	12457065	12458906	-
novel_circ_0000513	PSZQ01000594.1	12535882	12544010	-
novel_circ_0000514	PSZQ01000594.1	15222538	15245005	-
novel_circ_0000515	PSZQ01000594.1	15240009	15245005	-
novel_circ_0000516	PSZQ01000594.1	15439038	15492069	+
novel_circ_0000517	PSZQ01000594.1	15993338	16003665	+
novel_circ_0000518	PSZQ01000594.1	16001836	16003665	+
novel_circ_0000519	PSZQ01000594.1	18210327	18212037	+
novel_circ_0000520	PSZQ01000594.1	18210327	18228825	+
novel_circ_0000521	PSZQ01000594.1	18210327	18240435	+
novel_circ_0000522	PSZQ01000594.1	18348746	18352837	+
novel_circ_0000523	PSZQ01000594.1	18418728	18419122	+
novel_circ_0000524	PSZQ01000594.1	18503594	18510684	+
novel_circ_0000525	PSZQ01000594.1	19983793	19984192	-
novel_circ_0000526	PSZQ01000594.1	20041306	20189527	+
novel_circ_0000527	PSZQ01000594.1	2047352	2047997	+
novel_circ_0000528	PSZQ01000594.1	2147042	2149941	-
novel_circ_0000529	PSZQ01000594.1	2147042	2158616	-
novel_circ_0000530	PSZQ01000594.1	2147042	2174404	-
novel_circ_0000531	PSZQ01000594.1	22426755	22427865	+
novel_circ_0000532	PSZQ01000594.1	22426755	22429707	+
novel_circ_0000533	PSZQ01000594.1	22611167	22611399	-
novel_circ_0000534	PSZQ01000594.1	22611167	22619621	-
novel_circ_0000535	PSZQ01000594.1	23141981	23156549	+
novel_circ_0000536	PSZQ01000594.1	2364335	2368209	-
novel_circ_0000537	PSZQ01000594.1	2364335	2373555	-
novel_circ_0000538	PSZQ01000594.1	24084702	24084995	+
novel_circ_0000539	PSZQ01000594.1	24175972	24176252	-
novel_circ_0000540	PSZQ01000594.1	24210338	24211060	-
novel_circ_0000541	PSZQ01000594.1	24380051	24380378	-
novel_circ_0000542	PSZQ01000594.1	2453567	2476040	-
novel_circ_0000543	PSZQ01000594.1	24879139	24880891	+
novel_circ_0000544	PSZQ01000594.1	24879139	24964385	+
novel_circ_0000545	PSZQ01000594.1	26060731	26080665	-
novel_circ_0000546	PSZQ01000594.1	26197486	26208610	+
novel_circ_0000547	PSZQ01000594.1	26799060	26812389	+
novel_circ_0000548	PSZQ01000594.1	26799060	26831437	+
novel_circ_0000549	PSZQ01000594.1	27466300	27473183	-
novel_circ_0000550	PSZQ01000594.1	27520381	27530129	-
novel_circ_0000551	PSZQ01000594.1	27520381	27543807	-
novel_circ_0000552	PSZQ01000594.1	27591445	27592485	-
novel_circ_0000553	PSZQ01000594.1	27591445	27600690	-
novel_circ_0000554	PSZQ01000594.1	28088711	28091619	-
novel_circ_0000555	PSZQ01000594.1	28139750	28171305	-
novel_circ_0000556	PSZQ01000594.1	28142654	28151193	-
novel_circ_0000557	PSZQ01000594.1	28168500	28171305	-
novel_circ_0000558	PSZQ01000594.1	28168500	28174456	-
novel_circ_0000559	PSZQ01000594.1	28168500	28183033	-
novel_circ_0000560	PSZQ01000594.1	28172683	28174456	-
novel_circ_0000561	PSZQ01000594.1	28172683	28183033	-
novel_circ_0000562	PSZQ01000594.1	28172683	28184530	-
novel_circ_0000563	PSZQ01000594.1	28180047	28183033	-
novel_circ_0000564	PSZQ01000594.1	28180047	28184530	-
novel_circ_0000565	PSZQ01000594.1	28215611	28221297	+
novel_circ_0000566	PSZQ01000594.1	28221154	28230847	+
novel_circ_0000567	PSZQ01000594.1	2841948	2855193	+
novel_circ_0000568	PSZQ01000594.1	28564550	28576158	+
novel_circ_0000569	PSZQ01000594.1	28632672	28635656	+
novel_circ_0000570	PSZQ01000594.1	28661929	28665340	-
novel_circ_0000571	PSZQ01000594.1	28661929	28666776	-
novel_circ_0000572	PSZQ01000594.1	28760833	28761658	+
novel_circ_0000573	PSZQ01000594.1	28760833	28867901	+
novel_circ_0000574	PSZQ01000594.1	28760833	28943072	+
novel_circ_0000575	PSZQ01000594.1	28826681	28867901	+
novel_circ_0000576	PSZQ01000594.1	28847214	28919977	+
novel_circ_0000577	PSZQ01000594.1	28902561	28905527	+
novel_circ_0000578	PSZQ01000594.1	28902561	28919977	+
novel_circ_0000579	PSZQ01000594.1	28902561	28943072	+
novel_circ_0000580	PSZQ01000594.1	28942936	28968545	+
novel_circ_0000581	PSZQ01000594.1	28942936	28970027	+
novel_circ_0000582	PSZQ01000594.1	3017737	3030605	+
novel_circ_0000583	PSZQ01000594.1	3074989	3085492	+
novel_circ_0000584	PSZQ01000594.1	3104183	3108438	+
novel_circ_0000585	PSZQ01000594.1	3266652	3281518	+
novel_circ_0000586	PSZQ01000594.1	3946747	4055751	+
novel_circ_0000587	PSZQ01000594.1	4034511	4037420	+
novel_circ_0000588	PSZQ01000594.1	4034511	4055751	+
novel_circ_0000589	PSZQ01000594.1	4155845	4158515	+
novel_circ_0000590	PSZQ01000594.1	4155855	4158515	+
novel_circ_0000591	PSZQ01000594.1	4280782	4286313	+
novel_circ_0000592	PSZQ01000594.1	4308175	4311765	+
novel_circ_0000593	PSZQ01000594.1	5009782	5036059	-
novel_circ_0000594	PSZQ01000594.1	5032633	5036059	-
novel_circ_0000595	PSZQ01000594.1	5092870	5119018	-
novel_circ_0000596	PSZQ01000594.1	5699034	5702647	-
novel_circ_0000597	PSZQ01000594.1	5707030	5710354	-
novel_circ_0000598	PSZQ01000594.1	5778100	5781877	-
novel_circ_0000599	PSZQ01000594.1	5977044	5980019	-
novel_circ_0000600	PSZQ01000594.1	6003388	6013214	-
novel_circ_0000601	PSZQ01000594.1	6481190	6491058	+
novel_circ_0000602	PSZQ01000594.1	6481190	6496384	+
novel_circ_0000603	PSZQ01000594.1	6481190	6511548	+
novel_circ_0000604	PSZQ01000594.1	6481190	6525159	+
novel_circ_0000605	PSZQ01000594.1	6490140	6496384	+
novel_circ_0000606	PSZQ01000594.1	6490140	6511548	+
novel_circ_0000607	PSZQ01000594.1	6511503	6539958	+
novel_circ_0000608	PSZQ01000594.1	6511503	6566678	+
novel_circ_0000609	PSZQ01000594.1	6541214	6541629	+
novel_circ_0000610	PSZQ01000594.1	6566484	6575199	+
novel_circ_0000611	PSZQ01000594.1	6597147	6606511	+
novel_circ_0000612	PSZQ01000594.1	6704664	6717565	+
novel_circ_0000613	PSZQ01000594.1	7170524	7189330	-
novel_circ_0000614	PSZQ01000594.1	7553611	7559847	+
novel_circ_0000615	PSZQ01000594.1	7558879	7559847	+
novel_circ_0000616	PSZQ01000594.1	8075854	8080708	+
novel_circ_0000617	PSZQ01000594.1	8911738	8962864	+
novel_circ_0000618	PSZQ01000594.1	8962551	9058110	+
novel_circ_0000619	PSZQ01000594.1	9039730	9058110	+
novel_circ_0000620	PSZQ01000621.1	4314340	4337415	-
novel_circ_0000621	PSZQ01000621.1	4370469	4371585	-
novel_circ_0000622	PSZQ01000621.1	4370469	4424990	-
novel_circ_0000623	PSZQ01000621.1	4424851	4434354	-
novel_circ_0000624	PSZQ01000621.1	4424851	4482836	-
novel_circ_0000625	PSZQ01000621.1	468131	503711	-
novel_circ_0000626	PSZQ01000621.1	5129179	5141487	+
novel_circ_0000627	PSZQ01000621.1	5129179	5145361	+
novel_circ_0000628	PSZQ01000621.1	5132860	5141487	+
novel_circ_0000629	PSZQ01000621.1	5170142	5186200	+
novel_circ_0000630	PSZQ01000621.1	5170142	5198524	+
novel_circ_0000631	PSZQ01000621.1	5219915	5232419	+
novel_circ_0000632	PSZQ01000621.1	5219915	5245337	+
novel_circ_0000633	PSZQ01000621.1	5397676	5419277	-
novel_circ_0000634	PSZQ01000621.1	5402893	5404383	-
novel_circ_0000635	PSZQ01000621.1	5402893	5419277	-
novel_circ_0000636	PSZQ01000621.1	5410759	5419277	-
novel_circ_0000637	PSZQ01000621.1	5414204	5419277	-
novel_circ_0000638	PSZQ01000621.1	5530957	5536138	-
novel_circ_0000639	PSZQ01000621.1	5652563	5654615	-
novel_circ_0000640	PSZQ01000621.1	5655963	5668232	-
novel_circ_0000641	PSZQ01000621.1	5655963	5668236	-
novel_circ_0000642	PSZQ01000621.1	5663116	5665532	-
novel_circ_0000643	PSZQ01000621.1	5663116	5668236	-
novel_circ_0000644	PSZQ01000621.1	5676895	5723154	-
novel_circ_0000645	PSZQ01000621.1	5702471	5737461	-
novel_circ_0000646	PSZQ01000621.1	5707830	5718763	-
novel_circ_0000647	PSZQ01000621.1	5713764	5737461	-
novel_circ_0000648	PSZQ01000621.1	5993300	6002497	+
novel_circ_0000649	PSZQ01000621.1	6241023	6266594	+
novel_circ_0000650	PSZQ01000621.1	6241023	6273230	+
novel_circ_0000651	PSZQ01000621.1	6241023	6278503	+
novel_circ_0000652	PSZQ01000621.1	6241023	6298656	+
novel_circ_0000653	PSZQ01000621.1	6534467	6534825	+
novel_circ_0000654	PSZQ01000621.1	7010735	7073727	+
novel_circ_0000655	PSZQ01000621.1	7073637	7218458	+
novel_circ_0000656	PSZQ01000621.1	7073637	7218620	+
novel_circ_0000657	PSZQ01000621.1	7135290	7218620	+
novel_circ_0000658	PSZQ01000621.1	7143162	7218620	+
novel_circ_0000659	PSZQ01000621.1	7218213	7218620	+
novel_circ_0000660	PSZQ01000621.1	7218213	7222225	+
novel_circ_0000661	PSZQ01000621.1	7218213	7270758	+
novel_circ_0000662	PSZQ01000621.1	7218213	7295919	+
novel_circ_0000663	PSZQ01000621.1	7218213	7370318	+
novel_circ_0000664	PSZQ01000621.1	7557784	7560016	+
novel_circ_0000665	PSZQ01000621.1	7876128	7881773	-
novel_circ_0000666	PSZQ01000644.1	39807	42424	+
novel_circ_0000667	PSZQ01000652.1	1003283	1008767	-
novel_circ_0000668	PSZQ01000652.1	1048889	1051585	-
novel_circ_0000669	PSZQ01000652.1	1091498	1092595	+
novel_circ_0000670	PSZQ01000652.1	1133830	1135788	+
novel_circ_0000671	PSZQ01000652.1	1156420	1157541	+
novel_circ_0000672	PSZQ01000652.1	1317137	1318846	+
novel_circ_0000673	PSZQ01000652.1	1317137	1333454	+
novel_circ_0000674	PSZQ01000652.1	1317137	1340191	+
novel_circ_0000675	PSZQ01000652.1	1317137	1345847	+
novel_circ_0000676	PSZQ01000652.1	1317141	1355000	+
novel_circ_0000677	PSZQ01000652.1	1326267	1340191	+
novel_circ_0000678	PSZQ01000652.1	1338445	1345847	+
novel_circ_0000679	PSZQ01000652.1	1359518	1372152	+
novel_circ_0000680	PSZQ01000652.1	1447227	1497865	-
novel_circ_0000681	PSZQ01000652.1	1615149	1616528	-
novel_circ_0000682	PSZQ01000652.1	1696390	1709494	-
novel_circ_0000683	PSZQ01000652.1	1890317	1901308	+
novel_circ_0000684	PSZQ01000652.1	1893882	1901308	+
novel_circ_0000685	PSZQ01000652.1	1898590	1901308	+
novel_circ_0000686	PSZQ01000652.1	1898762	1900791	+
novel_circ_0000687	PSZQ01000652.1	1898762	1901308	+
novel_circ_0000688	PSZQ01000652.1	2234552	2267282	+
novel_circ_0000689	PSZQ01000652.1	4201292	4280738	-
novel_circ_0000690	PSZQ01000652.1	4239743	4248961	-
novel_circ_0000691	PSZQ01000652.1	4239743	4280738	-
novel_circ_0000692	PSZQ01000652.1	4248861	4266339	-
novel_circ_0000693	PSZQ01000652.1	4262739	4280738	-
novel_circ_0000694	PSZQ01000652.1	4264835	4280738	-
novel_circ_0000695	PSZQ01000652.1	557111	559186	-
novel_circ_0000696	PSZQ01000652.1	568102	571506	-
novel_circ_0000697	PSZQ01000652.1	675201	684908	-
novel_circ_0000698	PSZQ01000652.1	675201	687549	-
novel_circ_0000699	PSZQ01000652.1	787610	790361	-
novel_circ_0000700	PSZQ01000652.1	790194	794326	-
novel_circ_0000701	PSZQ01000652.1	991132	997521	-
novel_circ_0000702	PSZQ01000699.1	63663	70653	+
novel_circ_0000703	PSZQ01000719.1	33295	37121	-
novel_circ_0000704	PSZQ01000736.1	10018082	10034502	-
novel_circ_0000705	PSZQ01000736.1	10088788	10162976	-
novel_circ_0000706	PSZQ01000736.1	10162771	10178001	-
novel_circ_0000707	PSZQ01000736.1	10162771	10183538	-
novel_circ_0000708	PSZQ01000736.1	10176047	10178001	-
novel_circ_0000709	PSZQ01000736.1	10176047	10183538	-
novel_circ_0000710	PSZQ01000736.1	10418616	10476398	-
novel_circ_0000711	PSZQ01000736.1	10428382	10476398	-
novel_circ_0000712	PSZQ01000736.1	10459319	10476398	-
novel_circ_0000713	PSZQ01000736.1	10633541	10634807	+
novel_circ_0000714	PSZQ01000736.1	10778711	10800432	+
novel_circ_0000715	PSZQ01000736.1	10778711	10805526	+
novel_circ_0000716	PSZQ01000736.1	10791045	10800432	+
novel_circ_0000717	PSZQ01000736.1	10791045	10805526	+
novel_circ_0000718	PSZQ01000736.1	10836971	10844779	+
novel_circ_0000719	PSZQ01000736.1	10912762	10943874	+
novel_circ_0000720	PSZQ01000736.1	1151405	1176643	+
novel_circ_0000721	PSZQ01000736.1	1767342	1780770	+
novel_circ_0000722	PSZQ01000736.1	1836632	1868099	+
novel_circ_0000723	PSZQ01000736.1	1976010	1992539	+
novel_circ_0000724	PSZQ01000736.1	1976013	1992539	+
novel_circ_0000725	PSZQ01000736.1	1986831	1992539	+
novel_circ_0000726	PSZQ01000736.1	2279107	2282803	-
novel_circ_0000727	PSZQ01000736.1	2655256	2656463	+
novel_circ_0000728	PSZQ01000736.1	2705802	2721793	-
novel_circ_0000729	PSZQ01000736.1	2710235	2721793	-
novel_circ_0000730	PSZQ01000736.1	2713894	2721793	-
novel_circ_0000731	PSZQ01000736.1	2713894	2757219	-
novel_circ_0000732	PSZQ01000736.1	2721452	2732231	-
novel_circ_0000733	PSZQ01000736.1	2721452	2757219	-
novel_circ_0000734	PSZQ01000736.1	2728208	2732231	-
novel_circ_0000735	PSZQ01000736.1	2728208	2757219	-
novel_circ_0000736	PSZQ01000736.1	2742509	2746941	-
novel_circ_0000737	PSZQ01000736.1	2743122	2746993	-
novel_circ_0000738	PSZQ01000736.1	2746861	2757219	-
novel_circ_0000739	PSZQ01000736.1	2749281	2755470	-
novel_circ_0000740	PSZQ01000736.1	2749281	2755631	-
novel_circ_0000741	PSZQ01000736.1	2749281	2755667	-
novel_circ_0000742	PSZQ01000736.1	2755425	2757219	-
novel_circ_0000743	PSZQ01000736.1	2755425	2764865	-
novel_circ_0000744	PSZQ01000736.1	3249281	3263782	+
novel_circ_0000745	PSZQ01000736.1	3639198	3642284	+
novel_circ_0000746	PSZQ01000736.1	3920136	3931112	-
novel_circ_0000747	PSZQ01000736.1	4165343	4182210	+
novel_circ_0000748	PSZQ01000736.1	6346793	6355703	-
novel_circ_0000749	PSZQ01000736.1	6370117	6370765	+
novel_circ_0000750	PSZQ01000736.1	6388507	6388692	-
novel_circ_0000751	PSZQ01000736.1	6388507	6391144	-
novel_circ_0000752	PSZQ01000736.1	6388507	6409832	-
novel_circ_0000753	PSZQ01000736.1	6389862	6391144	-
novel_circ_0000754	PSZQ01000736.1	6626431	6672705	+
novel_circ_0000755	PSZQ01000736.1	6638210	6672705	+
novel_circ_0000756	PSZQ01000736.1	7358919	7362720	-
novel_circ_0000757	PSZQ01000736.1	7367699	7381018	-
novel_circ_0000758	PSZQ01000736.1	7418800	7425407	-
novel_circ_0000759	PSZQ01000736.1	7484478	7497892	-
novel_circ_0000760	PSZQ01000736.1	772644	772901	+
novel_circ_0000761	PSZQ01000736.1	7751146	7755458	+
novel_circ_0000762	PSZQ01000736.1	7785926	7801950	+
novel_circ_0000763	PSZQ01000736.1	7949941	7951687	-
novel_circ_0000764	PSZQ01000736.1	8083365	8089062	-
novel_circ_0000765	PSZQ01000736.1	829918	838883	-
novel_circ_0000766	PSZQ01000736.1	8944289	8988669	+
novel_circ_0000767	PSZQ01000736.1	8950176	8988669	+
novel_circ_0000768	PSZQ01000736.1	8954035	8965083	+
novel_circ_0000769	PSZQ01000736.1	8955026	8958335	+
novel_circ_0000770	PSZQ01000736.1	8955026	8976478	+
novel_circ_0000771	PSZQ01000736.1	8982353	8984756	+
novel_circ_0000772	PSZQ01000736.1	9082742	9087111	+
novel_circ_0000773	PSZQ01000736.1	9082742	9105369	+
novel_circ_0000774	PSZQ01000736.1	9102571	9105369	+
novel_circ_0000775	PSZQ01000736.1	9114118	9114842	+
novel_circ_0000776	PSZQ01000736.1	9114118	9151335	+
novel_circ_0000777	PSZQ01000736.1	9124590	9127245	+
novel_circ_0000778	PSZQ01000736.1	9124590	9134803	+
novel_circ_0000779	PSZQ01000736.1	9124590	9151335	+
novel_circ_0000780	PSZQ01000736.1	9150634	9164792	+
novel_circ_0000781	PSZQ01000736.1	9159343	9163350	+
novel_circ_0000782	PSZQ01000736.1	9159343	9164792	+
novel_circ_0000783	PSZQ01000736.1	9159343	9174783	+
novel_circ_0000784	PSZQ01000736.1	9172556	9174783	+
novel_circ_0000785	PSZQ01000769.1	11441575	11448229	-
novel_circ_0000786	PSZQ01000769.1	1241684	1242867	-
novel_circ_0000787	PSZQ01000769.1	1241684	1319117	-
novel_circ_0000788	PSZQ01000769.1	1257077	1319117	-
novel_circ_0000789	PSZQ01000769.1	1319056	1332945	-
novel_circ_0000790	PSZQ01000769.1	1537432	1561883	-
novel_circ_0000791	PSZQ01000769.1	1537432	1562812	-
novel_circ_0000792	PSZQ01000769.1	2348731	2351805	+
novel_circ_0000793	PSZQ01000769.1	2356884	2368893	+
novel_circ_0000794	PSZQ01000769.1	2356884	2373493	+
novel_circ_0000795	PSZQ01000769.1	2522988	2574686	-
novel_circ_0000796	PSZQ01000769.1	2550740	2571801	-
novel_circ_0000797	PSZQ01000769.1	2570340	2574686	-
novel_circ_0000798	PSZQ01000769.1	2598023	2634639	-
novel_circ_0000799	PSZQ01000769.1	2624809	2628351	-
novel_circ_0000800	PSZQ01000769.1	2624809	2634639	-
novel_circ_0000801	PSZQ01000769.1	2624809	2651984	-
novel_circ_0000802	PSZQ01000769.1	2626325	2628351	-
novel_circ_0000803	PSZQ01000769.1	3398007	3400303	+
novel_circ_0000804	PSZQ01000769.1	3398007	3406523	+
novel_circ_0000805	PSZQ01000769.1	3707439	3709468	+
novel_circ_0000806	PSZQ01000769.1	3721046	3722321	-
novel_circ_0000807	PSZQ01000769.1	3970519	3977266	-
novel_circ_0000808	PSZQ01000769.1	3970519	3998049	-
novel_circ_0000809	PSZQ01000769.1	3971610	3987718	-
novel_circ_0000810	PSZQ01000769.1	3974478	3987718	-
novel_circ_0000811	PSZQ01000769.1	3987583	3998049	-
novel_circ_0000812	PSZQ01000769.1	3995650	3998049	-
novel_circ_0000813	PSZQ01000769.1	4186209	4206948	+
novel_circ_0000814	PSZQ01000769.1	4186209	4206952	+
novel_circ_0000815	PSZQ01000769.1	4186209	4222128	+
novel_circ_0000816	PSZQ01000769.1	4192780	4206948	+
novel_circ_0000817	PSZQ01000769.1	4204100	4209507	+
novel_circ_0000818	PSZQ01000769.1	4209067	4216145	+
novel_circ_0000819	PSZQ01000769.1	4767146	4776842	+
novel_circ_0000820	PSZQ01000769.1	4767146	4793792	+
novel_circ_0000821	PSZQ01000769.1	4772755	4793792	+
novel_circ_0000822	PSZQ01000769.1	6028402	6046593	+
novel_circ_0000823	PSZQ01000769.1	6045313	6046593	+
novel_circ_0000824	PSZQ01000769.1	6045313	6061121	+
novel_circ_0000825	PSZQ01000769.1	6515080	6516124	-
novel_circ_0000826	PSZQ01000769.1	6691544	6715283	-
novel_circ_0000827	PSZQ01000769.1	6838537	6846194	-
novel_circ_0000828	PSZQ01000769.1	6838537	6892790	-
novel_circ_0000829	PSZQ01000769.1	69283	87911	+
novel_circ_0000830	PSZQ01000769.1	7730576	7754345	+
novel_circ_0000831	PSZQ01000769.1	8568481	8619144	-
novel_circ_0000832	PSZQ01000769.1	8582667	8619144	-
novel_circ_0000833	PSZQ01000769.1	8603975	8619144	-
novel_circ_0000834	PSZQ01000769.1	8688996	8701985	+
novel_circ_0000835	PSZQ01000769.1	8710159	8721792	+
novel_circ_0000836	PSZQ01000769.1	8717253	8732597	+
novel_circ_0000837	PSZQ01000769.1	8727639	8728164	+
novel_circ_0000838	PSZQ01000769.1	8727639	8732597	+
novel_circ_0000839	PSZQ01000769.1	8729052	8746005	+
novel_circ_0000840	PSZQ01000769.1	8732494	8743882	+
novel_circ_0000841	PSZQ01000769.1	8735992	8743882	+
novel_circ_0000842	PSZQ01000769.1	8741405	8743882	+
novel_circ_0000843	PSZQ01000769.1	8816445	8825091	+
novel_circ_0000844	PSZQ01000769.1	8868895	8872267	+
novel_circ_0000845	PSZQ01000769.1	8905723	8912980	-
novel_circ_0000846	PSZQ01000769.1	8926315	8932572	+
novel_circ_0000847	PSZQ01000769.1	9002415	9006502	-
novel_circ_0000848	PSZQ01000769.1	9002415	9016235	-
novel_circ_0000849	PSZQ01000769.1	9125508	9138225	+
novel_circ_0000850	PSZQ01000769.1	9125508	9164760	+
novel_circ_0000851	PSZQ01000769.1	9131504	9184949	+
novel_circ_0000852	PSZQ01000769.1	9138132	9184949	+
novel_circ_0000853	PSZQ01000769.1	9164680	9197216	+
novel_circ_0000854	PSZQ01000769.1	9181770	9204605	+
novel_circ_0000855	PSZQ01000769.1	9211430	9246108	+
novel_circ_0000856	PSZQ01000769.1	9230218	9246108	+
novel_circ_0000857	PSZQ01000769.1	9240460	9246108	+
novel_circ_0000858	PSZQ01000769.1	9559523	9564578	+
novel_circ_0000859	PSZQ01000769.1	9563672	9581474	+
novel_circ_0000860	PSZQ01000769.1	9573474	9581474	+
novel_circ_0000861	PSZQ01000769.1	9638964	9655007	-
novel_circ_0000862	PSZQ01000769.1	9638964	9663062	-
novel_circ_0000863	PSZQ01000779.1	316731	344642	-
novel_circ_0000864	PSZQ01000779.1	338514	349404	-
novel_circ_0000865	PSZQ01000779.1	338514	391037	-
novel_circ_0000866	PSZQ01000779.1	344544	391037	-
novel_circ_0000867	PSZQ01000779.1	554554	566193	-
novel_circ_0000868	PSZQ01000779.1	554554	611738	-
novel_circ_0000869	PSZQ01000779.1	554554	625661	-
novel_circ_0000870	PSZQ01000779.1	581162	625661	-
novel_circ_0000871	PSZQ01000779.1	609495	611738	-
novel_circ_0000872	PSZQ01000805.1	186599	187208	-
novel_circ_0000873	PSZQ01000805.1	44655	47224	-
novel_circ_0000874	PSZQ01000819.1	107360	115113	+
novel_circ_0000875	PSZQ01000819.1	109085	115113	+
novel_circ_0000876	PSZQ01000819.1	109088	115113	+
novel_circ_0000877	PSZQ01000819.1	59748	62866	+
novel_circ_0000878	PSZQ01000819.1	95134	115113	+
novel_circ_0000879	PSZQ01000846.1	125652	126098	+
novel_circ_0000880	PSZQ01000846.1	125652	129654	+
novel_circ_0000881	PSZQ01000846.1	125652	130232	+
novel_circ_0000882	PSZQ01000846.1	4410192	4414101	+
novel_circ_0000883	PSZQ01000846.1	4437094	4452375	+
novel_circ_0000884	PSZQ01000846.1	5463090	5465407	+
novel_circ_0000885	PSZQ01000846.1	6016337	6016535	+
novel_circ_0000886	PSZQ01000846.1	6016337	6111080	+
novel_circ_0000887	PSZQ01000846.1	6097719	6111080	+
novel_circ_0000888	PSZQ01000846.1	6281049	6288551	+
novel_circ_0000889	PSZQ01000846.1	6430900	6433993	+
novel_circ_0000890	PSZQ01000846.1	6446469	6447243	+
novel_circ_0000891	PSZQ01000846.1	6450546	6452098	+
novel_circ_0000892	PSZQ01000846.1	7410989	7459385	-
novel_circ_0000893	PSZQ01000846.1	8358540	8360934	-
novel_circ_0000894	PSZQ01000846.1	8421433	8430166	+
novel_circ_0000895	PSZQ01000846.1	8440611	8444601	+
novel_circ_0000896	PSZQ01000846.1	8440680	8443962	+
novel_circ_0000897	PSZQ01000846.1	8447021	8466659	+
novel_circ_0000898	PSZQ01000846.1	8450525	8456862	+
novel_circ_0000899	PSZQ01000846.1	8459375	8461224	+
novel_circ_0000900	PSZQ01000846.1	8461019	8463404	+
novel_circ_0000901	PSZQ01000846.1	8461019	8466659	+
novel_circ_0000902	PSZQ01000846.1	8461019	8475454	+
novel_circ_0000903	PSZQ01000846.1	8463334	8466659	+
novel_circ_0000904	PSZQ01000846.1	8469720	8475454	+
novel_circ_0000905	PSZQ01000846.1	986252	993320	-
novel_circ_0000906	PSZQ01000897.1	10011391	10032988	+
novel_circ_0000907	PSZQ01000897.1	10025606	10032988	+
novel_circ_0000908	PSZQ01000897.1	10025606	10046584	+
novel_circ_0000909	PSZQ01000897.1	10025606	10106152	+
novel_circ_0000910	PSZQ01000897.1	10025606	10115890	+
novel_circ_0000911	PSZQ01000897.1	10025606	10132468	+
novel_circ_0000912	PSZQ01000897.1	10025606	10138535	+
novel_circ_0000913	PSZQ01000897.1	10025606	10150606	+
novel_circ_0000914	PSZQ01000897.1	10025682	10111996	+
novel_circ_0000915	PSZQ01000897.1	10032921	10115890	+
novel_circ_0000916	PSZQ01000897.1	10106048	10115890	+
novel_circ_0000917	PSZQ01000897.1	10106048	10132468	+
novel_circ_0000918	PSZQ01000897.1	10106048	10138535	+
novel_circ_0000919	PSZQ01000897.1	10142074	10150606	+
novel_circ_0000920	PSZQ01000897.1	10142074	10155138	+
novel_circ_0000921	PSZQ01000897.1	10146647	10150606	+
novel_circ_0000922	PSZQ01000897.1	10146647	10155138	+
novel_circ_0000923	PSZQ01000897.1	10189753	10195787	-
novel_circ_0000924	PSZQ01000897.1	10363082	10366154	-
novel_circ_0000925	PSZQ01000897.1	10475541	10496215	-
novel_circ_0000926	PSZQ01000897.1	10475541	10501323	-
novel_circ_0000927	PSZQ01000897.1	10485574	10501323	-
novel_circ_0000928	PSZQ01000897.1	10944110	10959686	-
novel_circ_0000929	PSZQ01000897.1	10946828	10959686	-
novel_circ_0000930	PSZQ01000897.1	10954753	10959686	-
novel_circ_0000931	PSZQ01000897.1	10957401	10959686	-
novel_circ_0000932	PSZQ01000897.1	12748552	12792955	+
novel_circ_0000933	PSZQ01000897.1	12789382	12813434	+
novel_circ_0000934	PSZQ01000897.1	12830049	12850860	+
novel_circ_0000935	PSZQ01000897.1	12873721	12876092	+
novel_circ_0000936	PSZQ01000897.1	12909741	12913119	-
novel_circ_0000937	PSZQ01000897.1	12924339	12925038	-
novel_circ_0000938	PSZQ01000897.1	13224903	13245005	-
novel_circ_0000939	PSZQ01000897.1	13243114	13245005	-
novel_circ_0000940	PSZQ01000897.1	13243114	13256323	-
novel_circ_0000941	PSZQ01000897.1	13340472	13344405	+
novel_circ_0000942	PSZQ01000897.1	13350778	13360065	+
novel_circ_0000943	PSZQ01000897.1	14218317	14218561	-
novel_circ_0000944	PSZQ01000897.1	14253614	14257814	-
novel_circ_0000945	PSZQ01000897.1	14257260	14257814	-
novel_circ_0000946	PSZQ01000897.1	14371193	14491979	+
novel_circ_0000947	PSZQ01000897.1	14471758	14478187	+
novel_circ_0000948	PSZQ01000897.1	14471758	14491979	+
novel_circ_0000949	PSZQ01000897.1	14548813	14587830	+
novel_circ_0000950	PSZQ01000897.1	14642635	14654218	+
novel_circ_0000951	PSZQ01000897.1	14649019	14654218	+
novel_circ_0000952	PSZQ01000897.1	14650940	14654218	+
novel_circ_0000953	PSZQ01000897.1	14681686	14690879	+
novel_circ_0000954	PSZQ01000897.1	14697920	14714557	+
novel_circ_0000955	PSZQ01000897.1	14701855	14702868	+
novel_circ_0000956	PSZQ01000897.1	14726586	14742865	-
novel_circ_0000957	PSZQ01000897.1	14756537	14762524	-
novel_circ_0000958	PSZQ01000897.1	14888946	14891061	-
novel_circ_0000959	PSZQ01000897.1	14888946	14891773	-
novel_circ_0000960	PSZQ01000897.1	14909837	14913313	-
novel_circ_0000961	PSZQ01000897.1	14909837	14917241	-
novel_circ_0000962	PSZQ01000897.1	1516514	1549467	-
novel_circ_0000963	PSZQ01000897.1	1519545	1615016	-
novel_circ_0000964	PSZQ01000897.1	1526730	1549467	-
novel_circ_0000965	PSZQ01000897.1	152875	158256	+
novel_circ_0000966	PSZQ01000897.1	1528967	1549467	-
novel_circ_0000967	PSZQ01000897.1	1539456	1549467	-
novel_circ_0000968	PSZQ01000897.1	16429844	16434673	+
novel_circ_0000969	PSZQ01000897.1	16756538	16771539	-
novel_circ_0000970	PSZQ01000897.1	16898894	16912543	+
novel_circ_0000971	PSZQ01000897.1	16912370	16924851	+
novel_circ_0000972	PSZQ01000897.1	17661747	17664566	+
novel_circ_0000973	PSZQ01000897.1	17673625	17676096	+
novel_circ_0000974	PSZQ01000897.1	17673625	17679617	+
novel_circ_0000975	PSZQ01000897.1	17735927	17738366	+
novel_circ_0000976	PSZQ01000897.1	17735927	17739762	+
novel_circ_0000977	PSZQ01000897.1	17833883	17838016	-
novel_circ_0000978	PSZQ01000897.1	17880513	17888350	-
novel_circ_0000979	PSZQ01000897.1	17881180	17886669	-
novel_circ_0000980	PSZQ01000897.1	18969555	18982705	-
novel_circ_0000981	PSZQ01000897.1	18981551	18988898	-
novel_circ_0000982	PSZQ01000897.1	18981551	18999791	-
novel_circ_0000983	PSZQ01000897.1	19084790	19086810	-
novel_circ_0000984	PSZQ01000897.1	19084790	19088688	-
novel_circ_0000985	PSZQ01000897.1	19105430	19120611	-
novel_circ_0000986	PSZQ01000897.1	19142114	19148619	-
novel_circ_0000987	PSZQ01000897.1	19142114	19153237	-
novel_circ_0000988	PSZQ01000897.1	19306137	19314605	+
novel_circ_0000989	PSZQ01000897.1	19312322	19327077	+
novel_circ_0000990	PSZQ01000897.1	19312322	19337016	+
novel_circ_0000991	PSZQ01000897.1	19312322	19340724	+
novel_circ_0000992	PSZQ01000897.1	19334160	19340724	+
novel_circ_0000993	PSZQ01000897.1	19906585	19913678	+
novel_circ_0000994	PSZQ01000897.1	19921855	19924157	-
novel_circ_0000995	PSZQ01000897.1	20164450	20168739	-
novel_circ_0000996	PSZQ01000897.1	20164450	20173538	-
novel_circ_0000997	PSZQ01000897.1	20164450	20173586	-
novel_circ_0000998	PSZQ01000897.1	20164450	20176039	-
novel_circ_0000999	PSZQ01000897.1	20247966	20261145	-
novel_circ_0001000	PSZQ01000897.1	20250834	20278521	-
novel_circ_0001001	PSZQ01000897.1	20257994	20264482	-
novel_circ_0001002	PSZQ01000897.1	20270896	20274370	-
novel_circ_0001003	PSZQ01000897.1	20283710	20286792	-
novel_circ_0001004	PSZQ01000897.1	20292149	20299897	-
novel_circ_0001005	PSZQ01000897.1	20817221	20867641	-
novel_circ_0001006	PSZQ01000897.1	21337226	21342495	+
novel_circ_0001007	PSZQ01000897.1	21337226	21367739	+
novel_circ_0001008	PSZQ01000897.1	21521999	21544690	-
novel_circ_0001009	PSZQ01000897.1	21563594	21616707	-
novel_circ_0001010	PSZQ01000897.1	21634869	21681233	-
novel_circ_0001011	PSZQ01000897.1	21681060	21815061	-
novel_circ_0001012	PSZQ01000897.1	21715308	21718297	-
novel_circ_0001013	PSZQ01000897.1	23843340	23845505	+
novel_circ_0001014	PSZQ01000897.1	23927929	23951396	+
novel_circ_0001015	PSZQ01000897.1	23969699	23971125	+
novel_circ_0001016	PSZQ01000897.1	23984308	23990158	+
novel_circ_0001017	PSZQ01000897.1	25187502	25194676	-
novel_circ_0001018	PSZQ01000897.1	2576867	2584768	-
novel_circ_0001019	PSZQ01000897.1	26086340	26116651	-
novel_circ_0001020	PSZQ01000897.1	26086340	26175008	-
novel_circ_0001021	PSZQ01000897.1	26115994	26166719	-
novel_circ_0001022	PSZQ01000897.1	26115994	26175008	-
novel_circ_0001023	PSZQ01000897.1	26115994	26184435	-
novel_circ_0001024	PSZQ01000897.1	26166582	26175008	-
novel_circ_0001025	PSZQ01000897.1	26166582	26179360	-
novel_circ_0001026	PSZQ01000897.1	26166582	26184435	-
novel_circ_0001027	PSZQ01000897.1	26166582	26192241	-
novel_circ_0001028	PSZQ01000897.1	2629626	2639561	-
novel_circ_0001029	PSZQ01000897.1	26483420	26492962	+
novel_circ_0001030	PSZQ01000897.1	26492928	26493211	+
novel_circ_0001031	PSZQ01000897.1	26682464	26682986	+
novel_circ_0001032	PSZQ01000897.1	26682464	26684047	+
novel_circ_0001033	PSZQ01000897.1	27061530	27072379	+
novel_circ_0001034	PSZQ01000897.1	27061817	27072379	+
novel_circ_0001035	PSZQ01000897.1	27255451	27255712	-
novel_circ_0001036	PSZQ01000897.1	27255451	27286899	-
novel_circ_0001037	PSZQ01000897.1	27255451	27400655	-
novel_circ_0001038	PSZQ01000897.1	28592104	28592536	-
novel_circ_0001039	PSZQ01000897.1	28605016	28610992	-
novel_circ_0001040	PSZQ01000897.1	28607053	28613079	-
novel_circ_0001041	PSZQ01000897.1	28610779	28610992	-
novel_circ_0001042	PSZQ01000897.1	28619531	28622044	-
novel_circ_0001043	PSZQ01000897.1	28619531	28622059	-
novel_circ_0001044	PSZQ01000897.1	28693399	28703885	-
novel_circ_0001045	PSZQ01000897.1	28703719	28714376	-
novel_circ_0001046	PSZQ01000897.1	29956393	29981870	-
novel_circ_0001047	PSZQ01000897.1	3019824	3029031	-
novel_circ_0001048	PSZQ01000897.1	3074634	3082967	-
novel_circ_0001049	PSZQ01000897.1	30777285	30836876	+
novel_circ_0001050	PSZQ01000897.1	30777285	30849219	+
novel_circ_0001051	PSZQ01000897.1	30803972	30804326	+
novel_circ_0001052	PSZQ01000897.1	30803972	30815025	+
novel_circ_0001053	PSZQ01000897.1	30803972	30815991	+
novel_circ_0001054	PSZQ01000897.1	30803972	30836876	+
novel_circ_0001055	PSZQ01000897.1	30803972	30849219	+
novel_circ_0001056	PSZQ01000897.1	30803972	30869168	+
novel_circ_0001057	PSZQ01000897.1	3082289	3082967	-
novel_circ_0001058	PSZQ01000897.1	3082289	3086418	-
novel_circ_0001059	PSZQ01000897.1	31078323	31079159	+
novel_circ_0001060	PSZQ01000897.1	31913858	31935529	+
novel_circ_0001061	PSZQ01000897.1	31920828	31935529	+
novel_circ_0001062	PSZQ01000897.1	32024237	32061550	+
novel_circ_0001063	PSZQ01000897.1	32669396	32674509	+
novel_circ_0001064	PSZQ01000897.1	32669396	32700033	+
novel_circ_0001065	PSZQ01000897.1	32827449	32902825	-
novel_circ_0001066	PSZQ01000897.1	32836717	32904219	-
novel_circ_0001067	PSZQ01000897.1	32874836	32885553	-
novel_circ_0001068	PSZQ01000897.1	32874836	32898173	-
novel_circ_0001069	PSZQ01000897.1	32874836	32902825	-
novel_circ_0001070	PSZQ01000897.1	32880230	32902825	-
novel_circ_0001071	PSZQ01000897.1	32885313	32898173	-
novel_circ_0001072	PSZQ01000897.1	32885313	32902825	-
novel_circ_0001073	PSZQ01000897.1	32891646	32902825	-
novel_circ_0001074	PSZQ01000897.1	32895691	32902825	-
novel_circ_0001075	PSZQ01000897.1	33522437	33527210	+
novel_circ_0001076	PSZQ01000897.1	33965123	33982631	+
novel_circ_0001077	PSZQ01000897.1	34108214	34112130	+
novel_circ_0001078	PSZQ01000897.1	34300576	34303135	-
novel_circ_0001079	PSZQ01000897.1	34438542	34445151	+
novel_circ_0001080	PSZQ01000897.1	34732676	34736160	-
novel_circ_0001081	PSZQ01000897.1	34936348	34948466	+
novel_circ_0001082	PSZQ01000897.1	34995064	35004612	-
novel_circ_0001083	PSZQ01000897.1	35152815	35162824	-
novel_circ_0001084	PSZQ01000897.1	35152815	35162827	-
novel_circ_0001085	PSZQ01000897.1	35152815	35179759	-
novel_circ_0001086	PSZQ01000897.1	35179612	35207449	-
novel_circ_0001087	PSZQ01000897.1	35179612	35209336	-
novel_circ_0001088	PSZQ01000897.1	35207351	35216549	-
novel_circ_0001089	PSZQ01000897.1	35332511	35342121	+
novel_circ_0001090	PSZQ01000897.1	35341898	35343869	+
novel_circ_0001091	PSZQ01000897.1	35341898	35352484	+
novel_circ_0001092	PSZQ01000897.1	3641703	3673102	-
novel_circ_0001093	PSZQ01000897.1	3654659	3673102	-
novel_circ_0001094	PSZQ01000897.1	3668379	3673102	-
novel_circ_0001095	PSZQ01000897.1	36763944	36775200	+
novel_circ_0001096	PSZQ01000897.1	36767903	36787872	+
novel_circ_0001097	PSZQ01000897.1	36789741	36791022	+
novel_circ_0001098	PSZQ01000897.1	36789741	36792653	+
novel_circ_0001099	PSZQ01000897.1	3728378	3743091	-
novel_circ_0001100	PSZQ01000897.1	37874272	37876475	-
novel_circ_0001101	PSZQ01000897.1	37874272	37886492	-
novel_circ_0001102	PSZQ01000897.1	37884028	37903391	-
novel_circ_0001103	PSZQ01000897.1	37886399	37894309	-
novel_circ_0001104	PSZQ01000897.1	37886399	37903391	-
novel_circ_0001105	PSZQ01000897.1	37886399	37925910	-
novel_circ_0001106	PSZQ01000897.1	37894138	37903391	-
novel_circ_0001107	PSZQ01000897.1	37914815	37925910	-
novel_circ_0001108	PSZQ01000897.1	37916221	37925910	-
novel_circ_0001109	PSZQ01000897.1	37925710	37932881	-
novel_circ_0001110	PSZQ01000897.1	38056178	38068123	+
novel_circ_0001111	PSZQ01000897.1	38056287	38068123	+
novel_circ_0001112	PSZQ01000897.1	38096042	38117544	+
novel_circ_0001113	PSZQ01000897.1	38112310	38117544	+
novel_circ_0001114	PSZQ01000897.1	38112310	38136286	+
novel_circ_0001115	PSZQ01000897.1	38117468	38136286	+
novel_circ_0001116	PSZQ01000897.1	38263972	38268525	+
novel_circ_0001117	PSZQ01000897.1	38660573	38671367	+
novel_circ_0001118	PSZQ01000897.1	38854917	38861657	+
novel_circ_0001119	PSZQ01000897.1	38916462	38922341	+
novel_circ_0001120	PSZQ01000897.1	39598442	39614727	+
novel_circ_0001121	PSZQ01000897.1	41319301	41322833	+
novel_circ_0001122	PSZQ01000897.1	41622304	41654650	-
novel_circ_0001123	PSZQ01000897.1	41715056	41766141	-
novel_circ_0001124	PSZQ01000897.1	41724493	41766141	-
novel_circ_0001125	PSZQ01000897.1	41724493	41783539	-
novel_circ_0001126	PSZQ01000897.1	41738543	41766141	-
novel_circ_0001127	PSZQ01000897.1	41766062	41783539	-
novel_circ_0001128	PSZQ01000897.1	41778161	41783539	-
novel_circ_0001129	PSZQ01000897.1	42340381	42343737	+
novel_circ_0001130	PSZQ01000897.1	42362265	42371250	+
novel_circ_0001131	PSZQ01000897.1	42365062	42371250	+
novel_circ_0001132	PSZQ01000897.1	42898141	42900547	+
novel_circ_0001133	PSZQ01000897.1	4295384	4301861	-
novel_circ_0001134	PSZQ01000897.1	4295384	4304242	-
novel_circ_0001135	PSZQ01000897.1	4299172	4312960	-
novel_circ_0001136	PSZQ01000897.1	4301679	4312960	-
novel_circ_0001137	PSZQ01000897.1	4304133	4312960	-
novel_circ_0001138	PSZQ01000897.1	4305993	4312960	-
novel_circ_0001139	PSZQ01000897.1	43113080	43121108	-
novel_circ_0001140	PSZQ01000897.1	43113080	43142309	-
novel_circ_0001141	PSZQ01000897.1	43225451	43228446	+
novel_circ_0001142	PSZQ01000897.1	43816869	43819717	+
novel_circ_0001143	PSZQ01000897.1	43982644	43988989	+
novel_circ_0001144	PSZQ01000897.1	44061243	44061507	-
novel_circ_0001145	PSZQ01000897.1	44264364	44277908	+
novel_circ_0001146	PSZQ01000897.1	44704987	44718022	+
novel_circ_0001147	PSZQ01000897.1	44705048	44718022	+
novel_circ_0001148	PSZQ01000897.1	44880484	44900818	+
novel_circ_0001149	PSZQ01000897.1	44880484	44913231	+
novel_circ_0001150	PSZQ01000897.1	44887865	44891235	+
novel_circ_0001151	PSZQ01000897.1	45426655	45433002	+
novel_circ_0001152	PSZQ01000897.1	45567700	45577445	-
novel_circ_0001153	PSZQ01000897.1	45567700	45579523	-
novel_circ_0001154	PSZQ01000897.1	45604400	45604623	+
novel_circ_0001155	PSZQ01000897.1	45911522	45918321	-
novel_circ_0001156	PSZQ01000897.1	46001632	46016296	-
novel_circ_0001157	PSZQ01000897.1	46005229	46010756	-
novel_circ_0001158	PSZQ01000897.1	46539969	46547984	-
novel_circ_0001159	PSZQ01000897.1	46571926	46577263	-
novel_circ_0001160	PSZQ01000897.1	46588216	46606340	-
novel_circ_0001161	PSZQ01000897.1	46599387	46606340	-
novel_circ_0001162	PSZQ01000897.1	46599387	46624842	-
novel_circ_0001163	PSZQ01000897.1	46716275	46725539	-
novel_circ_0001164	PSZQ01000897.1	46719920	46721189	-
novel_circ_0001165	PSZQ01000897.1	47547427	47554968	-
novel_circ_0001166	PSZQ01000897.1	47547427	47565898	-
novel_circ_0001167	PSZQ01000897.1	47547427	47583354	-
novel_circ_0001168	PSZQ01000897.1	47637587	47638751	-
novel_circ_0001169	PSZQ01000897.1	47637587	47645707	-
novel_circ_0001170	PSZQ01000897.1	47637587	47645727	-
novel_circ_0001171	PSZQ01000897.1	47638633	47645727	-
novel_circ_0001172	PSZQ01000897.1	47674074	47675906	+
novel_circ_0001173	PSZQ01000897.1	47776802	47798341	-
novel_circ_0001174	PSZQ01000897.1	47778043	47778992	-
novel_circ_0001175	PSZQ01000897.1	47798011	47798341	-
novel_circ_0001176	PSZQ01000897.1	47834152	47834394	-
novel_circ_0001177	PSZQ01000897.1	48081800	48083315	+
novel_circ_0001178	PSZQ01000897.1	48116654	48117055	+
novel_circ_0001179	PSZQ01000897.1	48278297	48279526	+
novel_circ_0001180	PSZQ01000897.1	48519089	48526852	+
novel_circ_0001181	PSZQ01000897.1	48519089	48547626	+
novel_circ_0001182	PSZQ01000897.1	48522883	48526852	+
novel_circ_0001183	PSZQ01000897.1	48587234	48596105	+
novel_circ_0001184	PSZQ01000897.1	48597039	48600375	+
novel_circ_0001185	PSZQ01000897.1	48597039	48603788	+
novel_circ_0001186	PSZQ01000897.1	48599169	48600375	+
novel_circ_0001187	PSZQ01000897.1	48599169	48603788	+
novel_circ_0001188	PSZQ01000897.1	48615688	48623543	+
novel_circ_0001189	PSZQ01000897.1	48634904	48637080	+
novel_circ_0001190	PSZQ01000897.1	48690146	48690446	+
novel_circ_0001191	PSZQ01000897.1	49559573	49559826	-
novel_circ_0001192	PSZQ01000897.1	49590617	49598556	-
novel_circ_0001193	PSZQ01000897.1	49692192	49706742	+
novel_circ_0001194	PSZQ01000897.1	50048260	50048757	-
novel_circ_0001195	PSZQ01000897.1	50251277	50253091	+
novel_circ_0001196	PSZQ01000897.1	50251277	50254560	+
novel_circ_0001197	PSZQ01000897.1	50251277	50255525	+
novel_circ_0001198	PSZQ01000897.1	50254375	50256276	+
novel_circ_0001199	PSZQ01000897.1	50255345	50256276	+
novel_circ_0001200	PSZQ01000897.1	50275862	50276542	-
novel_circ_0001201	PSZQ01000897.1	50483048	50484007	+
novel_circ_0001202	PSZQ01000897.1	50621726	50621938	-
novel_circ_0001203	PSZQ01000897.1	50621726	50642357	-
novel_circ_0001204	PSZQ01000897.1	50629695	50642357	-
novel_circ_0001205	PSZQ01000897.1	50632439	50642357	-
novel_circ_0001206	PSZQ01000897.1	50655600	50657506	-
novel_circ_0001207	PSZQ01000897.1	50670072	50676365	-
novel_circ_0001208	PSZQ01000897.1	50739462	50741047	-
novel_circ_0001209	PSZQ01000897.1	50894389	50906870	-
novel_circ_0001210	PSZQ01000897.1	50903104	50906870	-
novel_circ_0001211	PSZQ01000897.1	50928198	50934075	-
novel_circ_0001212	PSZQ01000897.1	50928198	50946867	-
novel_circ_0001213	PSZQ01000897.1	50933980	50946867	-
novel_circ_0001214	PSZQ01000897.1	51211615	51214418	-
novel_circ_0001215	PSZQ01000897.1	51223872	51234103	-
novel_circ_0001216	PSZQ01000897.1	54159854	54173297	+
novel_circ_0001217	PSZQ01000897.1	54165032	54207771	-
novel_circ_0001218	PSZQ01000897.1	54176780	54179862	-
novel_circ_0001219	PSZQ01000897.1	54183236	54185126	-
novel_circ_0001220	PSZQ01000897.1	54683418	54697506	+
novel_circ_0001221	PSZQ01000897.1	54700261	54702357	+
novel_circ_0001222	PSZQ01000897.1	54959080	54966157	-
novel_circ_0001223	PSZQ01000897.1	54965504	54966350	-
novel_circ_0001224	PSZQ01000897.1	55001182	55003877	-
novel_circ_0001225	PSZQ01000897.1	55001193	55003868	-
novel_circ_0001226	PSZQ01000897.1	55001193	55003877	-
novel_circ_0001227	PSZQ01000897.1	55001193	55004924	-
novel_circ_0001228	PSZQ01000897.1	55004706	55018224	-
novel_circ_0001229	PSZQ01000897.1	55015259	55018224	-
novel_circ_0001230	PSZQ01000897.1	55015259	55028962	-
novel_circ_0001231	PSZQ01000897.1	55023612	55026020	-
novel_circ_0001232	PSZQ01000897.1	55024825	55026020	-
novel_circ_0001233	PSZQ01000897.1	55043138	55046002	-
novel_circ_0001234	PSZQ01000897.1	55170272	55196711	+
novel_circ_0001235	PSZQ01000897.1	55183271	55196711	+
novel_circ_0001236	PSZQ01000897.1	55183271	55196849	+
novel_circ_0001237	PSZQ01000897.1	55183271	55225583	+
novel_circ_0001238	PSZQ01000897.1	55224948	55225583	+
novel_circ_0001239	PSZQ01000897.1	55237126	55251515	+
novel_circ_0001240	PSZQ01000897.1	55238563	55251515	+
novel_circ_0001241	PSZQ01000897.1	55245238	55249446	+
novel_circ_0001242	PSZQ01000897.1	55379344	55380628	+
novel_circ_0001243	PSZQ01000897.1	55380550	55385618	+
novel_circ_0001244	PSZQ01000897.1	55537780	55543209	+
novel_circ_0001245	PSZQ01000897.1	55944173	55953897	-
novel_circ_0001246	PSZQ01000897.1	5694617	5695479	-
novel_circ_0001247	PSZQ01000897.1	5730440	5731332	-
novel_circ_0001248	PSZQ01000897.1	58428839	58435741	+
novel_circ_0001249	PSZQ01000897.1	58652236	58666481	+
novel_circ_0001250	PSZQ01000897.1	58652236	58729600	+
novel_circ_0001251	PSZQ01000897.1	58652236	58779705	+
novel_circ_0001252	PSZQ01000897.1	58722426	58729600	+
novel_circ_0001253	PSZQ01000897.1	58800616	58810808	+
novel_circ_0001254	PSZQ01000897.1	60319397	60332885	+
novel_circ_0001255	PSZQ01000897.1	60319397	60368257	+
novel_circ_0001256	PSZQ01000897.1	60332256	60332885	+
novel_circ_0001257	PSZQ01000897.1	60404326	60406804	+
novel_circ_0001258	PSZQ01000897.1	60743070	60745392	-
novel_circ_0001259	PSZQ01000897.1	60744840	60745392	-
novel_circ_0001260	PSZQ01000897.1	60744840	60797136	-
novel_circ_0001261	PSZQ01000897.1	60922446	60929435	-
novel_circ_0001262	PSZQ01000897.1	60922446	60956529	-
novel_circ_0001263	PSZQ01000897.1	60922446	60966966	-
novel_circ_0001264	PSZQ01000897.1	60954056	60966966	-
novel_circ_0001265	PSZQ01000897.1	60992844	60995248	-
novel_circ_0001266	PSZQ01000897.1	61009404	61018896	-
novel_circ_0001267	PSZQ01000897.1	61009404	61021711	-
novel_circ_0001268	PSZQ01000897.1	61017371	61021711	-
novel_circ_0001269	PSZQ01000897.1	61839097	61839922	-
novel_circ_0001270	PSZQ01000897.1	61839097	61841965	-
novel_circ_0001271	PSZQ01000897.1	61839097	61881118	-
novel_circ_0001272	PSZQ01000897.1	61866561	61881118	-
novel_circ_0001273	PSZQ01000897.1	61881001	61890223	-
novel_circ_0001274	PSZQ01000897.1	62402984	62423523	+
novel_circ_0001275	PSZQ01000897.1	62406694	62423523	+
novel_circ_0001276	PSZQ01000897.1	62602218	62612113	-
novel_circ_0001277	PSZQ01000897.1	63481249	63493099	-
novel_circ_0001278	PSZQ01000897.1	63577179	63577650	-
novel_circ_0001279	PSZQ01000897.1	64731850	64733188	-
novel_circ_0001280	PSZQ01000897.1	64921527	64926127	-
novel_circ_0001281	PSZQ01000897.1	65410234	65410653	+
novel_circ_0001282	PSZQ01000897.1	65410234	65471604	+
novel_circ_0001283	PSZQ01000897.1	65471451	65496751	+
novel_circ_0001284	PSZQ01000897.1	65624126	65624531	+
novel_circ_0001285	PSZQ01000897.1	65653223	65663266	+
novel_circ_0001286	PSZQ01000897.1	6589118	6600622	+
novel_circ_0001287	PSZQ01000897.1	66468154	66505082	-
novel_circ_0001288	PSZQ01000897.1	66492407	66505082	-
novel_circ_0001289	PSZQ01000897.1	66544921	66560464	-
novel_circ_0001290	PSZQ01000897.1	66560362	66577504	-
novel_circ_0001291	PSZQ01000897.1	66643055	66732667	-
novel_circ_0001292	PSZQ01000897.1	6683416	6686310	+
novel_circ_0001293	PSZQ01000897.1	6683416	6703894	+
novel_circ_0001294	PSZQ01000897.1	6697122	6703894	+
novel_circ_0001295	PSZQ01000897.1	6702444	6714537	+
novel_circ_0001296	PSZQ01000897.1	6702444	6721729	+
novel_circ_0001297	PSZQ01000897.1	6703796	6721729	+
novel_circ_0001298	PSZQ01000897.1	67085136	67098035	-
novel_circ_0001299	PSZQ01000897.1	67090108	67098035	-
novel_circ_0001300	PSZQ01000897.1	67090108	67107125	-
novel_circ_0001301	PSZQ01000897.1	6711218	6721729	+
novel_circ_0001302	PSZQ01000897.1	6711218	6722942	+
novel_circ_0001303	PSZQ01000897.1	68247363	68256834	+
novel_circ_0001304	PSZQ01000897.1	68247363	68258660	+
novel_circ_0001305	PSZQ01000897.1	68519724	68522753	-
novel_circ_0001306	PSZQ01000897.1	68707243	68714049	-
novel_circ_0001307	PSZQ01000897.1	72880535	72894264	-
novel_circ_0001308	PSZQ01000897.1	72886101	72894264	-
novel_circ_0001309	PSZQ01000897.1	73963581	73971950	-
novel_circ_0001310	PSZQ01000897.1	73988167	73997706	-
novel_circ_0001311	PSZQ01000897.1	73993750	73997706	-
novel_circ_0001312	PSZQ01000897.1	74589127	74594322	+
novel_circ_0001313	PSZQ01000897.1	77805238	77808048	-
novel_circ_0001314	PSZQ01000897.1	78755307	78756945	+
novel_circ_0001315	PSZQ01000897.1	78798422	78812097	+
novel_circ_0001316	PSZQ01000897.1	78885313	78887290	-
novel_circ_0001317	PSZQ01000897.1	78938340	78954525	-
novel_circ_0001318	PSZQ01000897.1	78979475	78980872	-
novel_circ_0001319	PSZQ01000897.1	79024404	79024891	-
novel_circ_0001320	PSZQ01000897.1	79808647	79818220	+
novel_circ_0001321	PSZQ01000897.1	80102483	80108673	-
novel_circ_0001322	PSZQ01000897.1	80108483	80196442	-
novel_circ_0001323	PSZQ01000897.1	80270494	80290999	-
novel_circ_0001324	PSZQ01000897.1	80517144	80526222	+
novel_circ_0001325	PSZQ01000897.1	80901170	80907931	+
novel_circ_0001326	PSZQ01000897.1	80902355	80905567	+
novel_circ_0001327	PSZQ01000897.1	80907820	80916595	+
novel_circ_0001328	PSZQ01000897.1	81099269	81099698	+
novel_circ_0001329	PSZQ01000897.1	81174160	81180836	+
novel_circ_0001330	PSZQ01000897.1	81174160	81181303	+
novel_circ_0001331	PSZQ01000897.1	81176434	81180836	+
novel_circ_0001332	PSZQ01000897.1	81176434	81181303	+
novel_circ_0001333	PSZQ01000897.1	81354325	81357243	-
novel_circ_0001334	PSZQ01000897.1	81711819	81715697	+
novel_circ_0001335	PSZQ01000897.1	81769591	81770661	-
novel_circ_0001336	PSZQ01000897.1	81769591	81773348	-
novel_circ_0001337	PSZQ01000897.1	81806845	81856875	-
novel_circ_0001338	PSZQ01000897.1	81913443	81917146	-
novel_circ_0001339	PSZQ01000897.1	81915849	81917146	-
novel_circ_0001340	PSZQ01000897.1	81948625	81986871	-
novel_circ_0001341	PSZQ01000897.1	81984185	81986871	-
novel_circ_0001342	PSZQ01000897.1	82617655	82624415	+
novel_circ_0001343	PSZQ01000897.1	83181111	83183368	-
novel_circ_0001344	PSZQ01000897.1	83788743	83795245	+
novel_circ_0001345	PSZQ01000897.1	83791411	83792691	+
novel_circ_0001346	PSZQ01000897.1	83795171	83801529	+
novel_circ_0001347	PSZQ01000897.1	83842204	83844707	-
novel_circ_0001348	PSZQ01000897.1	83900070	83904524	-
novel_circ_0001349	PSZQ01000897.1	83900070	83909997	-
novel_circ_0001350	PSZQ01000897.1	83900070	83914381	-
novel_circ_0001351	PSZQ01000897.1	83904377	83909997	-
novel_circ_0001352	PSZQ01000897.1	9540438	9542543	-
novel_circ_0001353	PSZQ01000897.1	9683669	9690139	+
novel_circ_0001354	PSZQ01000897.1	9685802	9690139	+
novel_circ_0001355	PSZQ01000897.1	9688467	9694248	+
novel_circ_0001356	PSZQ01000897.1	9688467	9716284	+
novel_circ_0001357	PSZQ01000897.1	9689948	9694248	+
novel_circ_0001358	PSZQ01000897.1	9695151	9711155	+
novel_circ_0001359	PSZQ01000897.1	9760972	9763577	+
novel_circ_0001360	PSZQ01000897.1	9760972	9766545	+
novel_circ_0001361	PSZQ01000897.1	9764743	9770350	+
novel_circ_0001362	PSZQ01000897.1	9784900	9817694	+
novel_circ_0001363	PSZQ01000897.1	9791311	9794265	+
novel_circ_0001364	PSZQ01000897.1	9796928	9819215	+
novel_circ_0001365	PSZQ01000897.1	9800688	9801097	+
novel_circ_0001366	PSZQ01000897.1	9800688	9808230	+
novel_circ_0001367	PSZQ01000897.1	9800688	9817597	+
novel_circ_0001368	PSZQ01000897.1	9800688	9817694	+
novel_circ_0001369	PSZQ01000897.1	9800688	9819215	+
novel_circ_0001370	PSZQ01000897.1	9800688	9833078	+
novel_circ_0001371	PSZQ01000897.1	9804336	9808230	+
novel_circ_0001372	PSZQ01000897.1	9818899	9819215	+
novel_circ_0001373	PSZQ01000897.1	9818899	9833078	+
novel_circ_0001374	PSZQ01000897.1	9848103	9853992	+
novel_circ_0001375	PSZQ01000897.1	9848304	9853992	+
novel_circ_0001376	PSZQ01000897.1	9848304	9880964	+
novel_circ_0001377	PSZQ01000897.1	9858141	9880120	+
novel_circ_0001378	PSZQ01000897.1	9879997	9882661	+
novel_circ_0001379	PSZQ01000897.1	9880810	9882661	+
novel_circ_0001380	PSZQ01000897.1	9884430	9884742	+
novel_circ_0001381	PSZQ01000897.1	9927944	9943897	+
novel_circ_0001382	PSZQ01000897.1	9927944	9949305	+
novel_circ_0001383	PSZQ01000897.1	9949173	9969874	+
novel_circ_0001384	PSZQ01000909.1	1059340	1062876	+
novel_circ_0001385	PSZQ01000909.1	1061639	1062876	+
novel_circ_0001386	PSZQ01000909.1	1092850	1095576	+
novel_circ_0001387	PSZQ01000909.1	1092850	1107678	+
novel_circ_0001388	PSZQ01000909.1	1095454	1133482	+
novel_circ_0001389	PSZQ01000909.1	1102800	1107678	+
novel_circ_0001390	PSZQ01000909.1	1112631	1116933	+
novel_circ_0001391	PSZQ01000909.1	1112631	1122991	+
novel_circ_0001392	PSZQ01000909.1	1115982	1116933	+
novel_circ_0001393	PSZQ01000909.1	1115982	1122991	+
novel_circ_0001394	PSZQ01000909.1	1120973	1122991	+
novel_circ_0001395	PSZQ01000909.1	1132114	1133482	+
novel_circ_0001396	PSZQ01000909.1	129768	169539	-
novel_circ_0001397	PSZQ01000909.1	1348519	1360311	-
novel_circ_0001398	PSZQ01000909.1	149517	151062	-
novel_circ_0001399	PSZQ01000909.1	168380	171688	-
novel_circ_0001400	PSZQ01000909.1	168380	188595	-
novel_circ_0001401	PSZQ01000909.1	578354	580792	-
novel_circ_0001402	PSZQ01000909.1	61832	64340	+
novel_circ_0001403	PSZQ01000909.1	957520	960042	-
novel_circ_0001404	PSZQ01000923.1	1250904	1256678	+
novel_circ_0001405	PSZQ01000923.1	2000211	2010153	+
novel_circ_0001406	PSZQ01000923.1	2024617	2045644	+
novel_circ_0001407	PSZQ01000923.1	2039262	2045644	+
novel_circ_0001408	PSZQ01000928.1	2161667	2161891	+
novel_circ_0001409	PSZQ01000928.1	2161667	2181101	+
novel_circ_0001410	PSZQ01000938.1	10037982	10044244	-
novel_circ_0001411	PSZQ01000938.1	1034065	1048124	-
novel_circ_0001412	PSZQ01000938.1	1047995	1060890	-
novel_circ_0001413	PSZQ01000938.1	10803130	10805656	+
novel_circ_0001414	PSZQ01000938.1	10803130	10811361	+
novel_circ_0001415	PSZQ01000938.1	11073960	11083865	+
novel_circ_0001416	PSZQ01000938.1	11080378	11083865	+
novel_circ_0001417	PSZQ01000938.1	11081984	11136259	+
novel_circ_0001418	PSZQ01000938.1	11211633	11212976	+
novel_circ_0001419	PSZQ01000938.1	11211633	11223066	+
novel_circ_0001420	PSZQ01000938.1	11211633	11229756	+
novel_circ_0001421	PSZQ01000938.1	11211633	11277690	+
novel_circ_0001422	PSZQ01000938.1	11222396	11229756	+
novel_circ_0001423	PSZQ01000938.1	11222396	11277690	+
novel_circ_0001424	PSZQ01000938.1	11470203	11477264	+
novel_circ_0001425	PSZQ01000938.1	11470203	11582819	+
novel_circ_0001426	PSZQ01000938.1	12927246	12930083	-
novel_circ_0001427	PSZQ01000938.1	13097849	13112281	-
novel_circ_0001428	PSZQ01000938.1	13360426	13374478	+
novel_circ_0001429	PSZQ01000938.1	14162526	14171387	+
novel_circ_0001430	PSZQ01000938.1	14169373	14171387	+
novel_circ_0001431	PSZQ01000938.1	14336074	14347399	+
novel_circ_0001432	PSZQ01000938.1	14663623	14675081	-
novel_circ_0001433	PSZQ01000938.1	14753334	14758776	+
novel_circ_0001434	PSZQ01000938.1	14964186	14967927	-
novel_circ_0001435	PSZQ01000938.1	15089707	15100129	-
novel_circ_0001436	PSZQ01000938.1	15089707	15113866	-
novel_circ_0001437	PSZQ01000938.1	15163285	15166927	-
novel_circ_0001438	PSZQ01000938.1	15172729	15173046	-
novel_circ_0001439	PSZQ01000938.1	15294010	15296163	+
novel_circ_0001440	PSZQ01000938.1	15294010	15302249	+
novel_circ_0001441	PSZQ01000938.1	15315936	15316390	+
novel_circ_0001442	PSZQ01000938.1	16019992	16044251	+
novel_circ_0001443	PSZQ01000938.1	17455766	17457221	-
novel_circ_0001444	PSZQ01000938.1	17501326	17503203	-
novel_circ_0001445	PSZQ01000938.1	17975451	17984117	-
novel_circ_0001446	PSZQ01000938.1	19770835	19809024	-
novel_circ_0001447	PSZQ01000938.1	20309163	20311585	-
novel_circ_0001448	PSZQ01000938.1	20324566	20334741	-
novel_circ_0001449	PSZQ01000938.1	20369559	20375852	-
novel_circ_0001450	PSZQ01000938.1	24084549	24092510	-
novel_circ_0001451	PSZQ01000938.1	24090262	24092510	-
novel_circ_0001452	PSZQ01000938.1	24090526	24092510	-
novel_circ_0001453	PSZQ01000938.1	24507139	24508610	+
novel_circ_0001454	PSZQ01000938.1	24507139	24511855	+
novel_circ_0001455	PSZQ01000938.1	24753560	24779317	+
novel_circ_0001456	PSZQ01000938.1	24753560	24794864	+
novel_circ_0001457	PSZQ01000938.1	24773886	24779317	+
novel_circ_0001458	PSZQ01000938.1	24776518	24779317	+
novel_circ_0001459	PSZQ01000938.1	24776518	24781378	+
novel_circ_0001460	PSZQ01000938.1	24852193	24857034	-
novel_circ_0001461	PSZQ01000938.1	24852193	24880630	-
novel_circ_0001462	PSZQ01000938.1	24865478	24880630	-
novel_circ_0001463	PSZQ01000938.1	2945978	2947841	-
novel_circ_0001464	PSZQ01000938.1	2945978	2960916	-
novel_circ_0001465	PSZQ01000938.1	3065852	3071842	-
novel_circ_0001466	PSZQ01000938.1	3065852	3093184	-
novel_circ_0001467	PSZQ01000938.1	3069588	3087365	-
novel_circ_0001468	PSZQ01000938.1	3086724	3093184	-
novel_circ_0001469	PSZQ01000938.1	3171446	3202331	-
novel_circ_0001470	PSZQ01000938.1	3175144	3180967	-
novel_circ_0001471	PSZQ01000938.1	3175144	3191300	-
novel_circ_0001472	PSZQ01000938.1	3184749	3202331	-
novel_circ_0001473	PSZQ01000938.1	3190948	3202331	-
novel_circ_0001474	PSZQ01000938.1	3190948	3202425	-
novel_circ_0001475	PSZQ01000938.1	3190948	3219274	-
novel_circ_0001476	PSZQ01000938.1	3193639	3202331	-
novel_circ_0001477	PSZQ01000938.1	3196776	3202331	-
novel_circ_0001478	PSZQ01000938.1	3196776	3219274	-
novel_circ_0001479	PSZQ01000938.1	3198819	3219274	-
novel_circ_0001480	PSZQ01000938.1	3198819	3220713	-
novel_circ_0001481	PSZQ01000938.1	3436567	3437033	+
novel_circ_0001482	PSZQ01000938.1	3566162	3571026	+
novel_circ_0001483	PSZQ01000938.1	3566162	3588291	+
novel_circ_0001484	PSZQ01000938.1	3566162	3597423	+
novel_circ_0001485	PSZQ01000938.1	3588249	3601312	+
novel_circ_0001486	PSZQ01000938.1	3834927	3841381	+
novel_circ_0001487	PSZQ01000938.1	3866417	3866724	-
novel_circ_0001488	PSZQ01000938.1	3948967	3952847	-
novel_circ_0001489	PSZQ01000938.1	3953773	3957325	-
novel_circ_0001490	PSZQ01000938.1	3953773	3957575	-
novel_circ_0001491	PSZQ01000938.1	4646082	4702245	-
novel_circ_0001492	PSZQ01000938.1	4670297	4678125	-
novel_circ_0001493	PSZQ01000938.1	4685774	4702245	-
novel_circ_0001494	PSZQ01000938.1	536592	555743	+
novel_circ_0001495	PSZQ01000938.1	5394763	5397827	+
novel_circ_0001496	PSZQ01000938.1	5394763	5427300	+
novel_circ_0001497	PSZQ01000938.1	5423016	5427300	+
novel_circ_0001498	PSZQ01000938.1	5423016	5446195	+
novel_circ_0001499	PSZQ01000938.1	5433034	5437781	+
novel_circ_0001500	PSZQ01000938.1	5441018	5441496	+
novel_circ_0001501	PSZQ01000938.1	5510059	5542306	-
novel_circ_0001502	PSZQ01000938.1	5515273	5542306	-
novel_circ_0001503	PSZQ01000938.1	5540647	5542306	-
novel_circ_0001504	PSZQ01000938.1	5732113	5744228	-
novel_circ_0001505	PSZQ01000938.1	5741027	5771425	-
novel_circ_0001506	PSZQ01000938.1	5742318	5743622	-
novel_circ_0001507	PSZQ01000938.1	5744166	5771425	-
novel_circ_0001508	PSZQ01000938.1	5759597	5771425	-
novel_circ_0001509	PSZQ01000938.1	5768218	5771425	-
novel_circ_0001510	PSZQ01000938.1	5768218	5772987	-
novel_circ_0001511	PSZQ01000938.1	5790933	5798475	+
novel_circ_0001512	PSZQ01000938.1	5790933	5800667	+
novel_circ_0001513	PSZQ01000938.1	5853790	5858205	-
novel_circ_0001514	PSZQ01000938.1	6234629	6242420	-
novel_circ_0001515	PSZQ01000938.1	7126281	7128658	+
novel_circ_0001516	PSZQ01000938.1	7126281	7135888	+
novel_circ_0001517	PSZQ01000938.1	7188885	7190611	-
novel_circ_0001518	PSZQ01000938.1	7188885	7212647	-
novel_circ_0001519	PSZQ01000938.1	7428149	7456341	-
novel_circ_0001520	PSZQ01000938.1	7758462	7759742	+
novel_circ_0001521	PSZQ01000938.1	7825685	7832151	-
novel_circ_0001522	PSZQ01000938.1	8302494	8305565	-
novel_circ_0001523	PSZQ01000938.1	8302494	8309794	-
novel_circ_0001524	PSZQ01000938.1	8626276	8632072	-
novel_circ_0001525	PSZQ01000938.1	8631613	8632072	-
novel_circ_0001526	PSZQ01000938.1	8691460	8704983	+
novel_circ_0001527	PSZQ01000938.1	8697852	8704983	+
novel_circ_0001528	PSZQ01000938.1	9971526	9978293	-
novel_circ_0001529	PSZQ01000957.1	1293425	1297495	+
novel_circ_0001530	PSZQ01000957.1	1295445	1297495	+
novel_circ_0001531	PSZQ01000957.1	1430478	1433257	+
novel_circ_0001532	PSZQ01000957.1	1509145	1523659	+
novel_circ_0001533	PSZQ01000957.1	1523139	1523659	+
novel_circ_0001534	PSZQ01000957.1	1576343	1589107	+
novel_circ_0001535	PSZQ01000957.1	1664879	1665361	+
novel_circ_0001536	PSZQ01000957.1	1836379	1837939	+
novel_circ_0001537	PSZQ01000957.1	2108305	2111273	+
novel_circ_0001538	PSZQ01000957.1	2157676	2158095	+
novel_circ_0001539	PSZQ01000957.1	2302421	2303080	+
novel_circ_0001540	PSZQ01000957.1	2499451	2500381	-
novel_circ_0001541	PSZQ01000957.1	2500917	2509829	-
novel_circ_0001542	PSZQ01000957.1	2558469	2575195	-
novel_circ_0001543	PSZQ01000957.1	2561546	2575195	-
novel_circ_0001544	PSZQ01000957.1	2569543	2571584	-
novel_circ_0001545	PSZQ01000957.1	2569543	2575195	-
novel_circ_0001546	PSZQ01000957.1	2570437	2571584	-
novel_circ_0001547	PSZQ01000957.1	2570437	2575195	-
novel_circ_0001548	PSZQ01000957.1	2598177	2599098	+
novel_circ_0001549	PSZQ01000957.1	2599035	2612490	+
novel_circ_0001550	PSZQ01000957.1	2609447	2613488	+
novel_circ_0001551	PSZQ01000957.1	2609549	2610952	+
novel_circ_0001552	PSZQ01000957.1	2610836	2615648	+
novel_circ_0001553	PSZQ01000957.1	2610931	2613235	+
novel_circ_0001554	PSZQ01000957.1	2615362	2615648	+
novel_circ_0001555	PSZQ01000957.1	2658061	2668680	+
novel_circ_0001556	PSZQ01000957.1	640882	645318	-
novel_circ_0001557	PSZQ01000957.1	900995	901483	+
novel_circ_0001558	PSZQ01000973.1	256841	257771	+
novel_circ_0001559	PSZQ01000973.1	3240	5048	-
novel_circ_0001560	PSZQ01000973.1	56336	59859	+
novel_circ_0001561	PSZQ01000973.1	56336	71273	+
novel_circ_0001562	PSZQ01000988.1	3969617	3991835	-
novel_circ_0001563	PSZQ01000988.1	3971711	3991835	-
novel_circ_0001564	PSZQ01000988.1	3982388	3991835	-
novel_circ_0001565	PSZQ01000988.1	3985853	3991835	-
novel_circ_0001566	PSZQ01000988.1	4464039	4467988	+
novel_circ_0001567	PSZQ01000988.1	4478520	4484041	+
novel_circ_0001568	PSZQ01000988.1	4483758	4484041	+
novel_circ_0001569	PSZQ01000988.1	4876014	4876573	+
novel_circ_0001570	PSZQ01000988.1	5170829	5173935	-
novel_circ_0001571	PSZQ01000988.1	5422126	5424304	-
novel_circ_0001572	PSZQ01000988.1	5422126	5434326	-
novel_circ_0001573	PSZQ01000988.1	5507396	5526196	-
novel_circ_0001574	PSZQ01000988.1	5658414	5659888	+
novel_circ_0001575	PSZQ01000988.1	6510748	6511497	-
novel_circ_0001576	PSZQ01000988.1	6517291	6517986	-
novel_circ_0001577	PSZQ01000988.1	6519581	6521565	-
novel_circ_0001578	PSZQ01000993.1	1003372	1038796	-
novel_circ_0001579	PSZQ01000993.1	1003372	1053348	-
novel_circ_0001580	PSZQ01000993.1	1003372	1062427	-
novel_circ_0001581	PSZQ01000993.1	1003372	1078311	-
novel_circ_0001582	PSZQ01000993.1	1003372	1081016	-
novel_circ_0001583	PSZQ01000993.1	1016091	1038796	-
novel_circ_0001584	PSZQ01000993.1	1016091	1053348	-
novel_circ_0001585	PSZQ01000993.1	1016091	1062427	-
novel_circ_0001586	PSZQ01000993.1	1016091	1078311	-
novel_circ_0001587	PSZQ01000993.1	1016091	1081016	-
novel_circ_0001588	PSZQ01000993.1	1016091	1090240	-
novel_circ_0001589	PSZQ01000993.1	1016091	1093079	-
novel_circ_0001590	PSZQ01000993.1	1016091	1108929	-
novel_circ_0001591	PSZQ01000993.1	1038701	1053348	-
novel_circ_0001592	PSZQ01000993.1	1038701	1062427	-
novel_circ_0001593	PSZQ01000993.1	1038701	1078311	-
novel_circ_0001594	PSZQ01000993.1	1038701	1093079	-
novel_circ_0001595	PSZQ01000993.1	1038701	1108929	-
novel_circ_0001596	PSZQ01000993.1	1053296	1093079	-
novel_circ_0001597	PSZQ01000993.1	1078202	1093079	-
novel_circ_0001598	PSZQ01000993.1	1078202	1108929	-
novel_circ_0001599	PSZQ01000993.1	1107069	1108929	-
novel_circ_0001600	PSZQ01000993.1	3054636	3104888	-
novel_circ_0001601	PSZQ01000993.1	3067016	3104888	-
novel_circ_0001602	PSZQ01000993.1	3080078	3104792	-
novel_circ_0001603	PSZQ01000993.1	3080078	3104888	-
novel_circ_0001604	PSZQ01000993.1	3090110	3104888	-
novel_circ_0001605	PSZQ01000993.1	315003	347751	+
novel_circ_0001606	PSZQ01000993.1	347534	347751	+
novel_circ_0001607	PSZQ01000993.1	521032	540032	-
novel_circ_0001608	PSZQ01000993.1	521032	568871	-
novel_circ_0001609	PSZQ01000993.1	553422	568871	-
novel_circ_0001610	PSZQ01000993.1	567424	568871	-
novel_circ_0001611	PSZQ01000993.1	765059	784902	-
novel_circ_0001612	PSZQ01000993.1	770087	784902	-
novel_circ_0001613	PSZQ01000993.1	780610	784902	-
novel_circ_0001614	PSZQ01000993.1	782776	784902	-
novel_circ_0001615	PSZQ01000993.1	888254	1078311	-
novel_circ_0001616	PSZQ01000993.1	943283	1053348	-
novel_circ_0001617	PSZQ01000993.1	943283	1062427	-
novel_circ_0001618	PSZQ01000993.1	943283	1078311	-
novel_circ_0001619	PSZQ01000993.1	943283	963830	-
novel_circ_0001620	PSZQ01000993.1	963669	1016172	-
novel_circ_0001621	PSZQ01000993.1	963669	1053348	-
novel_circ_0001622	PSZQ01000993.1	963669	1078311	-
novel_circ_0001623	PSZQ01000993.1	995838	1038796	-
novel_circ_0001624	PSZQ01000993.1	995838	1053348	-
novel_circ_0001625	PSZQ01000993.1	995838	1078311	-
novel_circ_0001626	PSZQ01000993.1	995838	1093079	-
novel_circ_0001627	PSZQ01001007.1	81468	103918	-
novel_circ_0001628	PSZQ01001020.1	10657523	10661821	-
novel_circ_0001629	PSZQ01001020.1	10846161	10852198	+
novel_circ_0001630	PSZQ01001020.1	12480364	12494259	+
novel_circ_0001631	PSZQ01001020.1	12882208	12929447	+
novel_circ_0001632	PSZQ01001020.1	12882208	12957580	+
novel_circ_0001633	PSZQ01001020.1	12929364	12957580	+
novel_circ_0001634	PSZQ01001020.1	12945256	12957580	+
novel_circ_0001635	PSZQ01001020.1	13261475	13262904	-
novel_circ_0001636	PSZQ01001020.1	13261475	13273116	-
novel_circ_0001637	PSZQ01001020.1	13290938	13326092	-
novel_circ_0001638	PSZQ01001020.1	13311455	13329085	-
novel_circ_0001639	PSZQ01001020.1	13313321	13315946	-
novel_circ_0001640	PSZQ01001020.1	13333575	13342309	-
novel_circ_0001641	PSZQ01001020.1	13337553	13340951	-
novel_circ_0001642	PSZQ01001020.1	13402545	13405384	-
novel_circ_0001643	PSZQ01001020.1	13730879	13787319	-
novel_circ_0001644	PSZQ01001020.1	14063266	14072556	-
novel_circ_0001645	PSZQ01001020.1	14237147	14257142	-
novel_circ_0001646	PSZQ01001020.1	14237147	14283846	-
novel_circ_0001647	PSZQ01001020.1	14264667	14275312	-
novel_circ_0001648	PSZQ01001020.1	14273815	14283846	-
novel_circ_0001649	PSZQ01001020.1	14680252	14695303	-
novel_circ_0001650	PSZQ01001020.1	14927037	14930323	+
novel_circ_0001651	PSZQ01001020.1	14930094	14942005	+
novel_circ_0001652	PSZQ01001020.1	14930094	14942110	+
novel_circ_0001653	PSZQ01001020.1	16496634	16510754	+
novel_circ_0001654	PSZQ01001020.1	16496634	16523972	+
novel_circ_0001655	PSZQ01001020.1	16496634	16534696	+
novel_circ_0001656	PSZQ01001020.1	16496634	16536998	+
novel_circ_0001657	PSZQ01001020.1	16496634	16548336	+
novel_circ_0001658	PSZQ01001020.1	16548278	16573150	+
novel_circ_0001659	PSZQ01001020.1	16548278	16583233	+
novel_circ_0001660	PSZQ01001020.1	16583163	16599103	+
novel_circ_0001661	PSZQ01001020.1	16595788	16599103	+
novel_circ_0001662	PSZQ01001020.1	16641198	16645556	+
novel_circ_0001663	PSZQ01001020.1	18030514	18075860	-
novel_circ_0001664	PSZQ01001020.1	18047975	18056747	-
novel_circ_0001665	PSZQ01001020.1	18047975	18075747	-
novel_circ_0001666	PSZQ01001020.1	18047975	18075765	-
novel_circ_0001667	PSZQ01001020.1	18047975	18075860	-
novel_circ_0001668	PSZQ01001020.1	18092948	18094759	-
novel_circ_0001669	PSZQ01001020.1	18371739	18372991	+
novel_circ_0001670	PSZQ01001020.1	18371739	18373319	+
novel_circ_0001671	PSZQ01001020.1	18449385	18452473	-
novel_circ_0001672	PSZQ01001020.1	19382299	19390144	-
novel_circ_0001673	PSZQ01001020.1	19887326	19888170	-
novel_circ_0001674	PSZQ01001020.1	20264257	20281436	-
novel_circ_0001675	PSZQ01001020.1	204663	225488	-
novel_circ_0001676	PSZQ01001020.1	20860610	20869607	-
novel_circ_0001677	PSZQ01001020.1	21391519	21403118	+
novel_circ_0001678	PSZQ01001020.1	21395224	21403118	+
novel_circ_0001679	PSZQ01001020.1	21395224	21415006	+
novel_circ_0001680	PSZQ01001020.1	21395224	21431479	+
novel_circ_0001681	PSZQ01001020.1	21411167	21431479	+
novel_circ_0001682	PSZQ01001020.1	21414916	21470507	+
novel_circ_0001683	PSZQ01001020.1	21571222	21574763	+
novel_circ_0001684	PSZQ01001020.1	21576134	21579577	+
novel_circ_0001685	PSZQ01001020.1	21709614	21714317	+
novel_circ_0001686	PSZQ01001020.1	22084955	22085999	+
novel_circ_0001687	PSZQ01001020.1	22149625	22160258	+
novel_circ_0001688	PSZQ01001020.1	22149625	22164578	+
novel_circ_0001689	PSZQ01001020.1	22647230	22647485	-
novel_circ_0001690	PSZQ01001020.1	22724005	22724318	-
novel_circ_0001691	PSZQ01001020.1	23126370	23135640	-
novel_circ_0001692	PSZQ01001020.1	23134721	23135640	-
novel_circ_0001693	PSZQ01001020.1	23237451	23242118	-
novel_circ_0001694	PSZQ01001020.1	23237451	23265510	-
novel_circ_0001695	PSZQ01001020.1	23237451	23270145	-
novel_circ_0001696	PSZQ01001020.1	23258592	23270145	-
novel_circ_0001697	PSZQ01001020.1	23258592	23283989	-
novel_circ_0001698	PSZQ01001020.1	23263572	23270145	-
novel_circ_0001699	PSZQ01001020.1	23263572	23283989	-
novel_circ_0001700	PSZQ01001020.1	23263572	23287783	-
novel_circ_0001701	PSZQ01001020.1	23263572	23291435	-
novel_circ_0001702	PSZQ01001020.1	23263572	23363217	-
novel_circ_0001703	PSZQ01001020.1	23283929	23363217	-
novel_circ_0001704	PSZQ01001020.1	23302682	23306643	-
novel_circ_0001705	PSZQ01001020.1	23302682	23319111	-
novel_circ_0001706	PSZQ01001020.1	23302682	23319160	-
novel_circ_0001707	PSZQ01001020.1	23302682	23351616	-
novel_circ_0001708	PSZQ01001020.1	23302682	23363217	-
novel_circ_0001709	PSZQ01001020.1	23313052	23351616	-
novel_circ_0001710	PSZQ01001020.1	23313052	23363217	-
novel_circ_0001711	PSZQ01001020.1	23319046	23363217	-
novel_circ_0001712	PSZQ01001020.1	23331260	23363217	-
novel_circ_0001713	PSZQ01001020.1	23342101	23351616	-
novel_circ_0001714	PSZQ01001020.1	23342101	23363217	-
novel_circ_0001715	PSZQ01001020.1	23401603	23402293	+
novel_circ_0001716	PSZQ01001020.1	23512277	23522646	-
novel_circ_0001717	PSZQ01001020.1	23805626	23806805	-
novel_circ_0001718	PSZQ01001020.1	3032901	3076805	+
novel_circ_0001719	PSZQ01001020.1	3706692	3713294	+
novel_circ_0001720	PSZQ01001020.1	4114399	4124715	-
novel_circ_0001721	PSZQ01001020.1	4242133	4270062	-
novel_circ_0001722	PSZQ01001020.1	4556541	4559727	+
novel_circ_0001723	PSZQ01001020.1	4572498	4579601	+
novel_circ_0001724	PSZQ01001020.1	4617183	4618693	-
novel_circ_0001725	PSZQ01001020.1	4996458	5002944	+
novel_circ_0001726	PSZQ01001020.1	5002803	5021406	+
novel_circ_0001727	PSZQ01001020.1	5142729	5155245	+
novel_circ_0001728	PSZQ01001020.1	5142729	5170628	+
novel_circ_0001729	PSZQ01001020.1	5142729	5184280	+
novel_circ_0001730	PSZQ01001020.1	5142729	5195738	+
novel_circ_0001731	PSZQ01001020.1	5142729	5235794	+
novel_circ_0001732	PSZQ01001020.1	5149555	5155245	+
novel_circ_0001733	PSZQ01001020.1	5149555	5170628	+
novel_circ_0001734	PSZQ01001020.1	5149555	5184280	+
novel_circ_0001735	PSZQ01001020.1	5149555	5195738	+
novel_circ_0001736	PSZQ01001020.1	5149555	5235794	+
novel_circ_0001737	PSZQ01001020.1	5155124	5184280	+
novel_circ_0001738	PSZQ01001020.1	5155124	5195738	+
novel_circ_0001739	PSZQ01001020.1	5155124	5215616	+
novel_circ_0001740	PSZQ01001020.1	5155124	5235794	+
novel_circ_0001741	PSZQ01001020.1	5184186	5195738	+
novel_circ_0001742	PSZQ01001020.1	5215568	5235794	+
novel_circ_0001743	PSZQ01001020.1	5227925	5235794	+
novel_circ_0001744	PSZQ01001020.1	5227925	5262279	+
novel_circ_0001745	PSZQ01001020.1	579788	579977	+
novel_circ_0001746	PSZQ01001020.1	579788	593149	+
novel_circ_0001747	PSZQ01001020.1	579788	593911	+
novel_circ_0001748	PSZQ01001020.1	579788	611340	+
novel_circ_0001749	PSZQ01001020.1	667918	674213	-
novel_circ_0001750	PSZQ01001020.1	7400202	7401382	-
novel_circ_0001751	PSZQ01001020.1	7817995	7833573	-
novel_circ_0001752	PSZQ01001020.1	7828768	7833573	-
novel_circ_0001753	PSZQ01001020.1	7859088	7860435	+
novel_circ_0001754	PSZQ01001020.1	7867000	7868282	+
novel_circ_0001755	PSZQ01001020.1	7867000	7880143	+
novel_circ_0001756	PSZQ01001020.1	7877083	7879413	+
novel_circ_0001757	PSZQ01001020.1	7887418	7895807	+
novel_circ_0001758	PSZQ01001020.1	7894450	7903314	+
novel_circ_0001759	PSZQ01001020.1	8062952	8066486	-
novel_circ_0001760	PSZQ01001020.1	8062952	8067739	-
novel_circ_0001761	PSZQ01001020.1	8064120	8067739	-
novel_circ_0001762	PSZQ01001020.1	8105889	8110062	-
novel_circ_0001763	PSZQ01001020.1	8165215	8173227	-
novel_circ_0001764	PSZQ01001020.1	8214571	8218980	-
novel_circ_0001765	PSZQ01001020.1	8254141	8267175	-
novel_circ_0001766	PSZQ01001020.1	8261231	8267175	-
novel_circ_0001767	PSZQ01001020.1	8261231	8271200	-
novel_circ_0001768	PSZQ01001020.1	8297946	8304000	-
novel_circ_0001769	PSZQ01001020.1	8315707	8317787	-
novel_circ_0001770	PSZQ01001020.1	8356777	8358230	-
novel_circ_0001771	PSZQ01001020.1	8356777	8375822	-
novel_circ_0001772	PSZQ01001020.1	8859242	8904114	-
novel_circ_0001773	PSZQ01001020.1	8909768	8932962	-
novel_circ_0001774	PSZQ01001020.1	8928041	8932962	-
novel_circ_0001775	PSZQ01001020.1	8947994	8964453	+
novel_circ_0001776	PSZQ01001020.1	8947994	8966855	+
novel_circ_0001777	PSZQ01001020.1	8999168	9004291	-
novel_circ_0001778	PSZQ01001020.1	9146113	9157089	+
novel_circ_0001779	PSZQ01001020.1	9259801	9273018	+
novel_circ_0001780	PSZQ01001020.1	9259801	9280048	+
novel_circ_0001781	PSZQ01001020.1	9272917	9280048	+
novel_circ_0001782	PSZQ01001020.1	9272917	9286999	+
novel_circ_0001783	PSZQ01001020.1	9273917	9280048	+
novel_circ_0001784	PSZQ01001020.1	9273917	9286999	+
novel_circ_0001785	PSZQ01001020.1	9278846	9280048	+
novel_circ_0001786	PSZQ01001020.1	9278846	9286999	+
novel_circ_0001787	PSZQ01001020.1	9380679	9408549	-
novel_circ_0001788	PSZQ01001020.1	9401261	9408549	-
novel_circ_0001789	PSZQ01001020.1	9401261	9432249	-
novel_circ_0001790	PSZQ01001020.1	9401261	9471980	-
novel_circ_0001791	PSZQ01001020.1	9401261	9479224	-
novel_circ_0001792	PSZQ01001020.1	9401261	9513903	-
novel_circ_0001793	PSZQ01001020.1	9479129	9513903	-
novel_circ_0001794	PSZQ01001020.1	9500693	9513903	-
novel_circ_0001795	PSZQ01001020.1	9513684	9513903	-
novel_circ_0001796	PSZQ01001020.1	9785267	9821358	-
novel_circ_0001797	PSZQ01001027.1	1017846	1029693	+
novel_circ_0001798	PSZQ01001027.1	1409220	1437062	+
novel_circ_0001799	PSZQ01001027.1	2038686	2059502	-
novel_circ_0001800	PSZQ01001027.1	2038686	2061080	-
novel_circ_0001801	PSZQ01001027.1	2050723	2055539	-
novel_circ_0001802	PSZQ01001027.1	2050723	2059502	-
novel_circ_0001803	PSZQ01001027.1	2050723	2061080	-
novel_circ_0001804	PSZQ01001027.1	2050723	2062555	-
novel_circ_0001805	PSZQ01001027.1	2050723	2083222	-
novel_circ_0001806	PSZQ01001027.1	2050723	2099207	-
novel_circ_0001807	PSZQ01001027.1	2050723	2104011	-
novel_circ_0001808	PSZQ01001027.1	2055409	2059502	-
novel_circ_0001809	PSZQ01001027.1	2055409	2061080	-
novel_circ_0001810	PSZQ01001027.1	2059331	2061080	-
novel_circ_0001811	PSZQ01001027.1	2099115	2104011	-
novel_circ_0001812	PSZQ01001027.1	297426	298243	-
novel_circ_0001813	PSZQ01001027.1	3142723	3161463	-
novel_circ_0001814	PSZQ01001027.1	3169934	3175658	-
novel_circ_0001815	PSZQ01001027.1	3350968	3359030	-
novel_circ_0001816	PSZQ01001027.1	3350968	3367866	-
novel_circ_0001817	PSZQ01001027.1	3350968	3391202	-
novel_circ_0001818	PSZQ01001027.1	3391087	3450619	-
novel_circ_0001819	PSZQ01001027.1	3505663	3526881	-
novel_circ_0001820	PSZQ01001027.1	3505663	3527986	-
novel_circ_0001821	PSZQ01001027.1	3521244	3526881	-
novel_circ_0001822	PSZQ01001027.1	3521244	3527986	-
novel_circ_0001823	PSZQ01001027.1	3526677	3527986	-
novel_circ_0001824	PSZQ01001027.1	3533391	3534164	-
novel_circ_0001825	PSZQ01001027.1	3533391	3543963	-
novel_circ_0001826	PSZQ01001027.1	374258	375999	-
novel_circ_0001827	PSZQ01001027.1	446978	448237	-
novel_circ_0001828	PSZQ01001027.1	447936	448237	-
novel_circ_0001829	PSZQ01001027.1	471964	478878	-
novel_circ_0001830	PSZQ01001027.1	476553	478878	-
novel_circ_0001831	PSZQ01001027.1	476553	482938	-
novel_circ_0001832	PSZQ01001027.1	5280392	5290737	-
novel_circ_0001833	PSZQ01001027.1	5280392	5316181	-
novel_circ_0001834	PSZQ01001027.1	5280392	5316248	-
novel_circ_0001835	PSZQ01001027.1	5285590	5316248	-
novel_circ_0001836	PSZQ01001027.1	5316052	5328608	-
novel_circ_0001837	PSZQ01001027.1	5316052	5328644	-
novel_circ_0001838	PSZQ01001027.1	5328481	5329496	-
novel_circ_0001839	PSZQ01001027.1	5328481	5337193	-
novel_circ_0001840	PSZQ01001027.1	5381540	5384596	-
novel_circ_0001841	PSZQ01001027.1	647708	651307	+
novel_circ_0001842	PSZQ01001032.1	390229	391510	+
novel_circ_0001843	PSZQ01001032.1	408114	426517	+
novel_circ_0001844	PSZQ01001032.1	408114	435061	+
novel_circ_0001845	PSZQ01001032.1	420516	435061	+
novel_circ_0001846	PSZQ01001032.1	426353	429745	+
novel_circ_0001847	PSZQ01001032.1	426353	435061	+
novel_circ_0001848	PSZQ01001032.1	444959	454030	+
novel_circ_0001849	PSZQ01001032.1	448347	454030	+
novel_circ_0001850	PSZQ01001032.1	791338	808615	-
novel_circ_0001851	PSZQ01001032.1	871121	880961	-
novel_circ_0001852	PSZQ01001032.1	875584	882606	-
novel_circ_0001853	PSZQ01001094.1	132948	135951	+
novel_circ_0001854	PSZQ01001094.1	1741034	1767878	-
novel_circ_0001855	PSZQ01001094.1	176692	182403	+
novel_circ_0001856	PSZQ01001094.1	1767380	1767878	-
novel_circ_0001857	PSZQ01001094.1	1767380	1841400	-
novel_circ_0001858	PSZQ01001094.1	1797769	1805815	-
novel_circ_0001859	PSZQ01001094.1	1797769	1812502	-
novel_circ_0001860	PSZQ01001094.1	1797769	1816767	-
novel_circ_0001861	PSZQ01001094.1	1797769	1822772	-
novel_circ_0001862	PSZQ01001094.1	1797769	1833751	-
novel_circ_0001863	PSZQ01001094.1	1797769	1841400	-
novel_circ_0001864	PSZQ01001094.1	1805671	1822772	-
novel_circ_0001865	PSZQ01001094.1	1812399	1816767	-
novel_circ_0001866	PSZQ01001094.1	1816549	1822772	-
novel_circ_0001867	PSZQ01001094.1	1822730	1841400	-
novel_circ_0001868	PSZQ01001094.1	1822730	1853725	-
novel_circ_0001869	PSZQ01001094.1	1851306	1856095	-
novel_circ_0001870	PSZQ01001094.1	1851306	1856099	-
novel_circ_0001871	PSZQ01001094.1	1851306	1858856	-
novel_circ_0001872	PSZQ01001094.1	1851306	1863651	-
novel_circ_0001873	PSZQ01001094.1	1855981	1858856	-
novel_circ_0001874	PSZQ01001094.1	1855981	1863651	-
novel_circ_0001875	PSZQ01001094.1	185681	188768	+
novel_circ_0001876	PSZQ01001094.1	1863565	1872778	-
novel_circ_0001877	PSZQ01001094.1	1870114	1877409	-
novel_circ_0001878	PSZQ01001094.1	1888386	1896065	-
novel_circ_0001879	PSZQ01001094.1	1888386	1909958	-
novel_circ_0001880	PSZQ01001094.1	1888386	1922109	-
novel_circ_0001881	PSZQ01001094.1	1888386	1925399	-
novel_circ_0001882	PSZQ01001094.1	1888386	1935771	-
novel_circ_0001883	PSZQ01001094.1	1892903	1909958	-
novel_circ_0001884	PSZQ01001094.1	1904008	1909958	-
novel_circ_0001885	PSZQ01001094.1	1909824	1935771	-
novel_circ_0001886	PSZQ01001094.1	1921947	1925399	-
novel_circ_0001887	PSZQ01001094.1	1921947	1939622	-
novel_circ_0001888	PSZQ01001094.1	1935666	1939622	-
novel_circ_0001889	PSZQ01001094.1	2518654	2543918	+
novel_circ_0001890	PSZQ01001094.1	2530186	2534304	+
novel_circ_0001891	PSZQ01001094.1	2530186	2543918	+
novel_circ_0001892	PSZQ01001094.1	2530186	2602667	+
novel_circ_0001893	PSZQ01001094.1	2540176	2543918	+
novel_circ_0001894	PSZQ01001094.1	2562475	2563720	+
novel_circ_0001895	PSZQ01001094.1	2562475	2570455	+
novel_circ_0001896	PSZQ01001094.1	2602576	2619160	+
novel_circ_0001897	PSZQ01001094.1	2649000	2662406	-
novel_circ_0001898	PSZQ01001094.1	2668347	2669275	-
novel_circ_0001899	PSZQ01001094.1	2668347	2711349	-
novel_circ_0001900	PSZQ01001094.1	2678462	2680345	-
novel_circ_0001901	PSZQ01001094.1	2678462	2721427	-
novel_circ_0001902	PSZQ01001094.1	2706696	2732775	-
novel_circ_0001903	PSZQ01001094.1	2709355	2721427	-
novel_circ_0001904	PSZQ01001094.1	2709390	2721427	-
novel_circ_0001905	PSZQ01001094.1	2712594	2721427	-
novel_circ_0001906	PSZQ01001094.1	2712611	2721427	-
novel_circ_0001907	PSZQ01001094.1	2712621	2721427	-
novel_circ_0001908	PSZQ01001094.1	2729594	2738519	-
novel_circ_0001909	PSZQ01001094.1	2785555	2789103	+
novel_circ_0001910	PSZQ01001094.1	2945106	2951020	-
novel_circ_0001911	PSZQ01001094.1	2953299	2958292	-
novel_circ_0001912	PSZQ01001094.1	2963160	2983990	-
novel_circ_0001913	PSZQ01001094.1	2970266	2983990	-
novel_circ_0001914	PSZQ01001094.1	3852065	3880946	+
novel_circ_0001915	PSZQ01001094.1	3898323	3899885	+
novel_circ_0001916	PSZQ01001094.1	3933825	3950144	-
novel_circ_0001917	PSZQ01001094.1	3943885	3950144	-
novel_circ_0001918	PSZQ01001094.1	3995595	3996192	+
novel_circ_0001919	PSZQ01001094.1	492675	498521	+
novel_circ_0001920	PSZQ01001094.1	492675	513428	+
novel_circ_0001921	PSZQ01001115.1	114277	124566	-
novel_circ_0001922	PSZQ01001115.1	114277	133927	-
novel_circ_0001923	PSZQ01001115.1	132260	133927	-
novel_circ_0001924	PSZQ01001120.1	206745	207316	-
novel_circ_0001925	PSZQ01001248.1	94734	100043	-
novel_circ_0001926	PSZQ01001269.1	1618994	1625710	-
novel_circ_0001927	PSZQ01001269.1	299020	301354	+
novel_circ_0001928	PSZQ01001269.1	441358	444327	+
novel_circ_0001929	PSZQ01001269.1	488175	518903	+
novel_circ_0001930	PSZQ01001269.1	557855	595919	-
novel_circ_0001931	PSZQ01001269.1	611554	611871	-
novel_circ_0001932	PSZQ01001269.1	800823	802044	+
novel_circ_0001933	PSZQ01001345.1	1028570	1030838	+
novel_circ_0001934	PSZQ01001345.1	1076006	1076192	+
novel_circ_0001935	PSZQ01001345.1	1076006	1078654	+
novel_circ_0001936	PSZQ01001345.1	1732561	1733130	+
novel_circ_0001937	PSZQ01001345.1	1960745	1963444	+
novel_circ_0001938	PSZQ01001345.1	2394433	2396732	+
novel_circ_0001939	PSZQ01001345.1	2665477	2667364	-
novel_circ_0001940	PSZQ01001345.1	2784323	2791926	+
novel_circ_0001941	PSZQ01001345.1	2784323	2804813	+
novel_circ_0001942	PSZQ01001345.1	2794734	2804813	+
novel_circ_0001943	PSZQ01001345.1	2816682	2818200	+
novel_circ_0001944	PSZQ01001345.1	506314	517467	-
novel_circ_0001945	PSZQ01001345.1	515785	517467	-
novel_circ_0001946	PSZQ01001347.1	113801	120630	+
novel_circ_0001947	PSZQ01001347.1	18072	19509	-
novel_circ_0001948	PSZQ01001347.1	18072	30775	-
novel_circ_0001949	PSZQ01001347.1	88178	96868	+
novel_circ_0001950	PSZQ01001361.1	1297351	1300763	+
novel_circ_0001951	PSZQ01001361.1	1523503	1523719	-
novel_circ_0001952	PSZQ01001361.1	1534124	1534385	-
novel_circ_0001953	PSZQ01001361.1	1805355	1913934	-
novel_circ_0001954	PSZQ01001361.1	1867871	1870212	-
novel_circ_0001955	PSZQ01001361.1	1867910	1870212	-
novel_circ_0001956	PSZQ01001361.1	1868701	1870212	-
novel_circ_0001957	PSZQ01001361.1	1911396	1913934	-
novel_circ_0001958	PSZQ01001361.1	1912415	1913934	-
novel_circ_0001959	PSZQ01001361.1	2052571	2054586	+
novel_circ_0001960	PSZQ01001361.1	2052571	2055422	+
novel_circ_0001961	PSZQ01001361.1	374905	375831	+
novel_circ_0001962	PSZQ01001361.1	631555	641190	-
novel_circ_0001963	PSZQ01001361.1	634626	637278	-
novel_circ_0001964	PSZQ01001361.1	637155	639881	-
novel_circ_0001965	PSZQ01001361.1	721475	730070	-
novel_circ_0001966	PSZQ01001362.1	11690217	11690865	+
novel_circ_0001967	PSZQ01001362.1	11901233	11902531	+
novel_circ_0001968	PSZQ01001362.1	11901233	11918077	+
novel_circ_0001969	PSZQ01001362.1	1200218	1201087	+
novel_circ_0001970	PSZQ01001362.1	12022480	12023193	+
novel_circ_0001971	PSZQ01001362.1	12071549	12073254	+
novel_circ_0001972	PSZQ01001362.1	12084777	12085948	+
novel_circ_0001973	PSZQ01001362.1	12175291	12178055	+
novel_circ_0001974	PSZQ01001362.1	1703459	1704785	-
novel_circ_0001975	PSZQ01001362.1	1759040	1759551	-
novel_circ_0001976	PSZQ01001362.1	2706654	2711339	-
novel_circ_0001977	PSZQ01001362.1	2731279	2745593	-
novel_circ_0001978	PSZQ01001362.1	2738810	2745593	-
novel_circ_0001979	PSZQ01001362.1	2753892	2761531	-
novel_circ_0001980	PSZQ01001362.1	2770058	2783875	-
novel_circ_0001981	PSZQ01001362.1	2889205	2905173	+
novel_circ_0001982	PSZQ01001362.1	3065621	3065888	+
novel_circ_0001983	PSZQ01001362.1	3269592	3270266	+
novel_circ_0001984	PSZQ01001362.1	3328123	3337203	-
novel_circ_0001985	PSZQ01001362.1	3341343	3342571	-
novel_circ_0001986	PSZQ01001362.1	3489830	3491822	+
novel_circ_0001987	PSZQ01001362.1	3489830	3495368	+
novel_circ_0001988	PSZQ01001362.1	3506689	3514398	+
novel_circ_0001989	PSZQ01001362.1	3510607	3514398	+
novel_circ_0001990	PSZQ01001362.1	3510607	3566481	+
novel_circ_0001991	PSZQ01001362.1	3566294	3566481	+
novel_circ_0001992	PSZQ01001362.1	3600034	3600228	+
novel_circ_0001993	PSZQ01001362.1	3757906	3767148	-
novel_circ_0001994	PSZQ01001362.1	3771146	3779460	-
novel_circ_0001995	PSZQ01001362.1	3792343	3798031	-
novel_circ_0001996	PSZQ01001362.1	3792343	3801816	-
novel_circ_0001997	PSZQ01001362.1	3865973	3927537	-
novel_circ_0001998	PSZQ01001362.1	465231	512160	-
[truncated: 10,729 more rows]
