# Supplementary material for: Identification of Candidate Circular RNAs Underlying Intramuscular Fat Content in the Donkey
Source: Front Genet. 2020 Dec 9;11:587559. doi: 10.3389/fgene.2020.587559 (PMC7793956; doi:10.3389/fgene.2020.587559)
Supplement: Supplementary file 1 [file Data_Sheet_1.ZIP › supplememtary/Supplementary Table S6 GO enrichment analysis.xlsx]

## Sheet: 工作表2
Supplementary Table S6 GO enrichment analysis
GO_accession	Description	Term_type	pValue
GO:0005861	troponin complex	cellular_component	0.00017257
GO:0044422	organelle part	cellular_component	0.00025903
GO:0043226	organelle	cellular_component	0.002142
GO:0043229	intracellular organelle	cellular_component	0.00244267
GO:0044424	intracellular part	cellular_component	0.0035311
GO:0044666	MLL3/4 complex	cellular_component	0.004387
GO:0005622	intracellular	cellular_component	0.00464288
GO:0031981	nuclear lumen	cellular_component	0.00484506
GO:0005654	nucleoplasm	cellular_component	0.0051155
GO:0043233	organelle lumen	cellular_component	0.00821727
GO:0031974	membrane-enclosed lumen	cellular_component	0.00828308
GO:0044428	nuclear part	cellular_component	0.008345
GO:0070013	intracellular organelle lumen	cellular_component	0.0087685
GO:0048524	positive regulation of viral process	biological_process	0.0136611
GO:0005865	striated muscle thin filament	cellular_component	0.0157466
GO:0030017	sarcomere	cellular_component	0.016746
GO:0036379	myofilament	cellular_component	0.0186371
GO:0033539	fatty acid beta-oxidation using acyl-CoA dehydrogenase	biological_process	0.0187872
GO:0030016	myofibril	cellular_component	0.0195079
GO:0043902	positive regulation of multi-organism process	biological_process	0.0198602
GO:0044449	contractile fiber part	cellular_component	0.0199197
GO:0032555	purine ribonucleotide binding	molecular_function	0.020475
GO:0046314	phosphocreatine biosynthetic process	biological_process	0.0209564
GO:0051276	chromosome organization	biological_process	0.021065
GO:0032549	ribonucleoside binding	molecular_function	0.0212864
GO:0006631	fatty acid metabolic process	biological_process	0.0215037
GO:0042396	phosphagen biosynthetic process	biological_process	0.0215079
GO:0036094	small molecule binding	molecular_function	0.0215423
GO:0016568	chromatin modification	biological_process	0.0215804
GO:1901265	nucleoside phosphate binding	molecular_function	0.021614
GO:0001882	nucleoside binding	molecular_function	0.0216691
GO:0043231	intracellular membrane-bounded organelle	cellular_component	0.0216703
GO:0017076	purine nucleotide binding	molecular_function	0.0217238
GO:0035639	purine ribonucleoside triphosphate binding	molecular_function	0.02175
GO:0032553	ribonucleotide binding	molecular_function	0.0218976
GO:0001883	purine nucleoside binding	molecular_function	0.0219548
GO:0006603	phosphocreatine metabolic process	biological_process	0.0220892
GO:0043227	membrane-bounded organelle	cellular_component	0.0222571
GO:0000166	nucleotide binding	molecular_function	0.0225146
GO:0032550	purine ribonucleoside binding	molecular_function	0.0226417
GO:0044446	intracellular organelle part	cellular_component	0.0226733
GO:0006599	phosphagen metabolic process	biological_process	0.0227028
GO:0043292	contractile fiber	cellular_component	0.0229261
GO:0042393	histone binding	molecular_function	0.0233705
GO:0018024	histone-lysine N-methyltransferase activity	molecular_function	0.0238239
GO:0043149	stress fiber assembly	biological_process	0.0240553
GO:0032231	regulation of actin filament bundle assembly	biological_process	0.02411
GO:0006325	chromatin organization	biological_process	0.0249719
GO:0003824	catalytic activity	molecular_function	0.025251
GO:0050792	regulation of viral process	biological_process	0.025348
GO:0016279	protein-lysine N-methyltransferase activity	molecular_function	0.0269587
GO:0016278	lysine N-methyltransferase activity	molecular_function	0.0274873
GO:0007062	sister chromatid cohesion	biological_process	0.0286382
GO:0005634	nucleus	cellular_component	0.0286538
GO:0044237	cellular metabolic process	biological_process	0.0290806
GO:0071840	cellular component organization or biogenesis	biological_process	0.0294307
GO:0006364	rRNA processing	biological_process	0.0295433
GO:0042054	histone methyltransferase activity	molecular_function	0.029633
GO:0019058	viral infectious cycle	biological_process	0.029889
GO:0005524	ATP binding	molecular_function	0.0299578
GO:0044444	cytoplasmic part	cellular_component	0.0308582
GO:0032559	adenyl ribonucleotide binding	molecular_function	0.0336625
GO:0042800	histone methyltransferase activity (H3-K4 specific)	molecular_function	0.0337315
GO:0030554	adenyl nucleotide binding	molecular_function	0.03374
GO:0043903	regulation of symbiosis, encompassing mutualism through parasitism	biological_process	0.0338484
GO:0016410	N-acyltransferase activity	molecular_function	0.0368444
GO:0016817	hydrolase activity, acting on acid anhydrides	molecular_function	0.0370968
GO:0060702	negative regulation of endoribonuclease activity	biological_process	0.037142
GO:0007066	female meiosis sister chromatid cohesion	biological_process	0.0371882
GO:0050434	positive regulation of viral transcription	biological_process	0.0372835
GO:0010842	retina layer formation	biological_process	0.0373314
GO:0060701	negative regulation of ribonuclease activity	biological_process	0.0376439
GO:0044238	primary metabolic process	biological_process	0.0380947
GO:0060698	endoribonuclease inhibitor activity	molecular_function	0.0381596
GO:0016072	rRNA metabolic process	biological_process	0.0384493
GO:0016749	N-succinyltransferase activity	molecular_function	0.0387029
GO:0043168	anion binding	molecular_function	0.0387275
GO:0043900	regulation of multi-organism process	biological_process	0.0389963
GO:0003870	5-aminolevulinate synthase activity	molecular_function	0.0392638
GO:0008049	male courtship behavior	biological_process	0.0393493
GO:0004333	fumarate hydratase activity	molecular_function	0.0395537
GO:0001937	negative regulation of endothelial cell proliferation	biological_process	0.0395793
GO:0043615	astrocyte cell migration	biological_process	0.0431262
GO:0008428	ribonuclease inhibitor activity	molecular_function	0.0436018
GO:0044260	cellular macromolecule metabolic process	biological_process	0.0437286
GO:0008276	protein methyltransferase activity	molecular_function	0.0438422
GO:0008170	N-methyltransferase activity	molecular_function	0.043929
GO:0071704	organic substance metabolic process	biological_process	0.0443146
GO:0033065	Rad51C-XRCC3 complex	cellular_component	0.0443626
GO:0060699	regulation of endoribonuclease activity	biological_process	0.0447372
GO:0051017	actin filament bundle assembly	biological_process	0.0451912
GO:0032419	extrinsic to lysosome membrane	cellular_component	0.0452252
GO:0061572	actin filament bundle organization	biological_process	0.0455417
GO:0007174	epidermal growth factor catabolic process	biological_process	0.0456775
GO:0005856	cytoskeleton	cellular_component	0.0456897
GO:0051497	negative regulation of stress fiber assembly	biological_process	0.0459049
GO:0005813	centrosome	cellular_component	0.0459296
GO:0000306	extrinsic to vacuolar membrane	cellular_component	0.0461389
GO:0031449	regulation of slow-twitch skeletal muscle fiber contraction	biological_process	0.0463242
GO:0044451	nucleoplasm part	cellular_component	0.0463876
GO:0031444	slow-twitch skeletal muscle fiber contraction	biological_process	0.0468068
GO:0016748	succinyltransferase activity	molecular_function	0.0469511
GO:0070888	E-box binding	molecular_function	0.0470642
GO:1902177	positive regulation of intrinsic apoptotic signaling pathway in response to oxidative stress	biological_process	0.0471871
GO:0034708	methyltransferase complex	cellular_component	0.0472326
GO:2000616	negative regulation of histone H3-K9 acetylation	biological_process	0.0474788
GO:0032074	negative regulation of nuclease activity	biological_process	0.0474813
GO:0043234	protein complex	cellular_component	0.0482917
GO:0048476	Holliday junction resolvase complex	cellular_component	0.0483512
GO:0005623	cell	cellular_component	0.0485381
GO:0042254	ribosome biogenesis	biological_process	0.0486218
GO:0044464	cell part	cellular_component	0.0488547
GO:0044430	cytoskeletal part	cellular_component	0.0488704
GO:0014862	regulation of skeletal muscle contraction by chemo-mechanical energy conversion	biological_process	0.0489522
GO:0042826	histone deacetylase binding	molecular_function	0.0491651
GO:0017111	nucleoside-triphosphatase activity	molecular_function	0.0492227
GO:0030018	Z disc	cellular_component	0.0492716
GO:0008821	crossover junction endodeoxyribonuclease activity	molecular_function	0.0493739
GO:0014728	regulation of the force of skeletal muscle contraction	biological_process	0.0493816
GO:0060179	male mating behavior	biological_process	0.0495088
GO:0060700	regulation of ribonuclease activity	biological_process	0.0499062
