# Supplementary material for: Identification of Candidate Circular RNAs Underlying Intramuscular Fat Content in the Donkey
Source: Front Genet. 2020 Dec 9;11:587559. doi: 10.3389/fgene.2020.587559 (PMC7793956; doi:10.3389/fgene.2020.587559)
Supplement: Supplementary file 1 [file Data_Sheet_1.ZIP › supplememtary/Supplementary Table S5 Summary of differentially expressed circRNAs.xlsx]

## Sheet: 工作表1
Supplementary Table S5 Summary of differentially expressed circRNAs
ID	log2FoldChange	pval
novel_circ_0000319	-4.4592	0.0026976
novel_circ_0011563	-4.4385	0.0028607
novel_circ_0003308	-4.2553	0.0051489
novel_circ_0002621	-4.212	0.0053126
novel_circ_0007411	-4.1053	0.0069521
novel_circ_0005784	-4.0891	0.0077495
novel_circ_0009905	-4.0529	0.0079868
novel_circ_0006717	-4.0482	0.0080473
novel_circ_0006641	-3.9632	0.0098032
novel_circ_0006427	-3.9117	0.011095
novel_circ_0005312	-3.8332	0.013284
novel_circ_0004588	-3.8228	0.013503
novel_circ_0010155	-3.7955	0.014351
novel_circ_0008980	-3.7807	0.014969
novel_circ_0003718	-3.762	0.016147
novel_circ_0001680	-3.7267	0.016695
novel_circ_0008390	-3.706	0.018154
novel_circ_0004660	-3.6809	0.018458
novel_circ_0006018	-3.6554	0.019339
novel_circ_0001195	-3.6448	0.019982
novel_circ_0007020	-3.6413	0.020052
novel_circ_0000355	-3.62	0.020934
novel_circ_0000127	-3.6167	0.021049
novel_circ_0006167	-3.6042	0.022323
novel_circ_0004573	-3.5704	0.023092
novel_circ_0007097	-3.5641	0.024157
novel_circ_0008773	-3.5455	0.024179
novel_circ_0004870	-3.5106	0.025903
novel_circ_0008339	-3.4912	0.027843
novel_circ_0002223	-3.4795	0.027498
novel_circ_0005150	-3.4795	0.027498
novel_circ_0002071	-3.4642	0.028289
novel_circ_0009549	-3.4578	0.028807
novel_circ_0010157	-3.4489	0.029212
novel_circ_0000224	-3.4396	0.034036
novel_circ_0004567	-3.4289	0.034213
novel_circ_0002512	-3.4048	0.032534
novel_circ_0002730	-3.394	0.037148
novel_circ_0002534	-3.3747	0.03433
novel_circ_0000600	-3.352	0.034923
novel_circ_0009545	-3.352	0.034923
novel_circ_0005216	-3.3263	0.037405
novel_circ_0002113	-3.3143	0.037449
novel_circ_0002384	-3.2903	0.039012
novel_circ_0008482	-3.287	0.039305
novel_circ_0000257	-3.2696	0.040465
novel_circ_0010052	-3.2605	0.041066
novel_circ_0002037	-3.259	0.04206
novel_circ_0003109	-3.259	0.04206
novel_circ_0001796	-3.2187	0.044135
novel_circ_0007680	-3.2121	0.04469
novel_circ_0009716	-3.2121	0.04469
novel_circ_0009850	-3.196	0.04597
novel_circ_0003617	-3.1956	0.045925
novel_circ_0005207	-3.1859	0.047571
novel_circ_0005348	-3.1714	0.047984
novel_circ_0011616	-3.1639	0.048472
novel_circ_0011193	-3.1607	0.049703
novel_circ_0012032	-2.6654	0.040085
novel_circ_0012165	-1.9982	0.0089409
novel_circ_0012311	-1.8341	0.002863
novel_circ_0010032	-1.5247	0.045831
novel_circ_0009242	-1.4775	0.049936
novel_circ_0002359	-1.2136	0.048672
novel_circ_0002126	1.0665	0.00065579
novel_circ_0000311	1.0758	0.0089163
novel_circ_0010184	1.1491	0.036227
novel_circ_0008122	1.1775	0.042765
novel_circ_0007969	1.2472	0.013216
novel_circ_0006772	1.7399	0.038205
novel_circ_0000323	2.2187	0.00037463
novel_circ_0008001	3.1688	0.049726
novel_circ_0000656	3.1707	0.048934
novel_circ_0005645	3.1707	0.048934
novel_circ_0002390	3.1722	0.04945
novel_circ_0012452	3.1722	0.04945
novel_circ_0004536	3.1866	0.04837
novel_circ_0010482	3.1866	0.04837
novel_circ_0006593	3.2146	0.045463
novel_circ_0007111	3.2146	0.045463
novel_circ_0011695	3.2146	0.045463
novel_circ_0006439	3.2336	0.044031
novel_circ_0010173	3.2336	0.044031
novel_circ_0011237	3.2421	0.043438
novel_circ_0012068	3.2421	0.043438
novel_circ_0012006	3.2468	0.043762
novel_circ_0006894	3.2684	0.041503
novel_circ_0004356	3.2771	0.041647
novel_circ_0006973	3.3166	0.038206
novel_circ_0008700	3.3212	0.03858
novel_circ_0005142	3.3223	0.038505
novel_circ_0008581	3.3491	0.036726
novel_circ_0005041	3.3788	0.034171
novel_circ_0001479	3.3936	0.033273
novel_circ_0004094	3.3936	0.033273
novel_circ_0009811	3.3936	0.033273
novel_circ_0000384	3.4182	0.031785
novel_circ_0006543	3.4409	0.030516
novel_circ_0012506	3.4409	0.030516
novel_circ_0007002	3.4476	0.030193
novel_circ_0007603	3.4974	0.028115
novel_circ_0007812	3.4974	0.028115
novel_circ_0012035	3.549	0.02932
novel_circ_0011073	3.5502	0.024769
novel_circ_0004861	3.5507	0.024793
novel_circ_0006482	3.5523	0.025368
novel_circ_0011040	3.557	0.024472
novel_circ_0012433	3.557	0.024472
novel_circ_0006853	3.5929	0.022791
novel_circ_0006915	3.5929	0.022791
novel_circ_0010724	3.5929	0.022791
novel_circ_0010106	3.6114	0.022006
novel_circ_0000081	3.6314	0.024273
novel_circ_0000686	3.6904	0.018781
novel_circ_0011436	3.7377	0.016958
novel_circ_0005881	3.8823	0.012433
novel_circ_0000010	3.8998	0.012465
novel_circ_0003833	3.9958	0.0096701
novel_circ_0000293	4.0481	0.0089193
novel_circ_0001812	4.0481	0.0089193
novel_circ_0010172	4.0648	0.0085723
novel_circ_0000305	4.2151	0.00561
novel_circ_0003073	4.2692	0.0048518
novel_circ_0009623	4.3614	0.0038516
novel_circ_0000004	4.3684	0.0040778
novel_circ_0002805	4.5743	0.0023164
novel_circ_0002600	4.803	0.0010644
