# Supplementary material for: Identification of Candidate Circular RNAs Underlying Intramuscular Fat Content in the Donkey
Source: Front Genet. 2020 Dec 9;11:587559. doi: 10.3389/fgene.2020.587559 (PMC7793956; doi:10.3389/fgene.2020.587559)
Supplement: Supplementary file 1 [file Data_Sheet_1.ZIP › supplememtary/Supplementary Table S7 circRNA-miRNA regulatory networks.xlsx]

## Sheet: 工作表1
Supplementary Table S7 circRNA-miRNA regulatory networks
>>eca-miR-490-5p	novel_circ_0000004
>>eca-miR-125b-5p	novel_circ_0000004
>>eca-miR-703	novel_circ_0000004
>>eca-miR-125a-5p	novel_circ_0000004
>>eca-miR-371-5p	novel_circ_0000004
>>eca-miR-193a-5p	novel_circ_0000004
>>eca-miR-338-3p	novel_circ_0000004
>>eca-miR-670	novel_circ_0000004
>>eca-miR-145	novel_circ_0000004
>>eca-miR-1301	novel_circ_0000004
>>eca-miR-1248	novel_circ_0000004
>>eca-miR-127	novel_circ_0000004
>>eca-miR-433	novel_circ_0000004
>>eca-miR-188-3p	novel_circ_0000004
>>eca-miR-8911	novel_circ_0000004
>>eca-miR-8957	novel_circ_0000004
>>eca-miR-8965	novel_circ_0000004
>>eca-miR-8968	novel_circ_0000004
>>eca-miR-9082	novel_circ_0000004
>>eca-miR-9120	novel_circ_0000004
>>eca-miR-9125	novel_circ_0000004
>>eca-miR-9127	novel_circ_0000004
>>eca-miR-9135	novel_circ_0000004
>>eca-miR-9162	novel_circ_0000004
>>eca-miR-9166	novel_circ_0000004
>>eca-miR-9177	novel_circ_0000004
>>eca-miR-218	novel_circ_0000010
>>eca-miR-328	novel_circ_0000010
>>eca-miR-205	novel_circ_0000010
>>eca-miR-1291a	novel_circ_0000010
>>eca-miR-1301	novel_circ_0000010
>>eca-miR-1248	novel_circ_0000010
>>eca-miR-1291b	novel_circ_0000010
>>eca-miR-432	novel_circ_0000010
>>eca-miR-331	novel_circ_0000010
>>eca-miR-361-3p	novel_circ_0000010
>>eca-miR-8931	novel_circ_0000010
>>eca-miR-8943	novel_circ_0000010
>>eca-miR-8953	novel_circ_0000010
>>eca-miR-8982	novel_circ_0000010
>>eca-miR-8988	novel_circ_0000010
>>eca-miR-9014	novel_circ_0000010
>>eca-miR-9088	novel_circ_0000010
>>eca-miR-9104	novel_circ_0000010
>>eca-miR-9114	novel_circ_0000010
>>eca-miR-9128	novel_circ_0000010
>>eca-miR-8908g	novel_circ_0000010
>>eca-miR-9177	novel_circ_0000010
>>eca-miR-107b	novel_circ_0000081
>>eca-miR-1179	novel_circ_0000081
>>eca-miR-1244	novel_circ_0000081
>>eca-miR-1296	novel_circ_0000081
>>eca-miR-146b-5p	novel_circ_0000081
>>eca-miR-146b-3p	novel_circ_0000081
>>eca-miR-1839	novel_circ_0000081
>>eca-miR-184	novel_circ_0000081
>>eca-miR-1892	novel_circ_0000081
>>eca-miR-208a	novel_circ_0000081
>>eca-miR-208b	novel_circ_0000081
>>eca-miR-211	novel_circ_0000081
>>eca-miR-346	novel_circ_0000081
>>eca-miR-7	novel_circ_0000081
>>eca-miR-124	novel_circ_0000081
>>eca-miR-1302	novel_circ_0000081
>>eca-miR-147b	novel_circ_0000081
>>eca-miR-200b	novel_circ_0000081
>>eca-miR-302a	novel_circ_0000081
>>eca-miR-302b	novel_circ_0000081
>>eca-miR-302c	novel_circ_0000081
>>eca-miR-302d	novel_circ_0000081
>>eca-miR-34a	novel_circ_0000081
>>eca-miR-429	novel_circ_0000081
>>eca-miR-492	novel_circ_0000081
>>eca-miR-551a	novel_circ_0000081
>>eca-miR-598	novel_circ_0000081
>>eca-miR-761	novel_circ_0000081
>>eca-miR-1261	novel_circ_0000081
>>eca-miR-138	novel_circ_0000081
>>eca-miR-140-5p	novel_circ_0000081
>>eca-miR-140-3p	novel_circ_0000081
>>eca-miR-218	novel_circ_0000081
>>eca-miR-328	novel_circ_0000081
>>eca-miR-684	novel_circ_0000081
>>eca-miR-129a-3p	novel_circ_0000081
>>eca-miR-1302b	novel_circ_0000081
>>eca-miR-148a	novel_circ_0000081
>>eca-miR-153	novel_circ_0000081
>>eca-miR-182	novel_circ_0000081
>>eca-miR-183	novel_circ_0000081
>>eca-miR-29a	novel_circ_0000081
>>eca-miR-29b	novel_circ_0000081
>>eca-miR-335	novel_circ_0000081
>>eca-miR-489	novel_circ_0000081
>>eca-miR-592	novel_circ_0000081
>>eca-miR-653	novel_circ_0000081
>>eca-miR-671-5p	novel_circ_0000081
>>eca-miR-96	novel_circ_0000081
>>eca-miR-135b	novel_circ_0000081
>>eca-miR-15b	novel_circ_0000081
>>eca-miR-16	novel_circ_0000081
>>eca-miR-1905b	novel_circ_0000081
>>eca-miR-197	novel_circ_0000081
>>eca-miR-199a-5p	novel_circ_0000081
>>eca-miR-205	novel_circ_0000081
>>eca-miR-214	novel_circ_0000081
>>eca-miR-29c	novel_circ_0000081
>>eca-miR-488	novel_circ_0000081
>>eca-miR-9a	novel_circ_0000081
>>eca-miR-1291a	novel_circ_0000081
>>eca-miR-1302d	novel_circ_0000081
>>eca-miR-148b-3p	novel_circ_0000081
>>eca-miR-149	novel_circ_0000081
>>eca-miR-200c	novel_circ_0000081
>>eca-miR-615-5p	novel_circ_0000081
>>eca-miR-615-3p	novel_circ_0000081
>>eca-miR-763	novel_circ_0000081
>>eca-let-7a	novel_circ_0000081
>>eca-miR-125b-5p	novel_circ_0000081
>>eca-miR-139-5p	novel_circ_0000081
>>eca-miR-139-3p	novel_circ_0000081
>>eca-miR-1905c	novel_circ_0000081
>>eca-miR-23a	novel_circ_0000081
>>eca-miR-24	novel_circ_0000081
>>eca-miR-27a	novel_circ_0000081
>>eca-miR-326	novel_circ_0000081
>>eca-miR-34b-5p	novel_circ_0000081
>>eca-miR-34c	novel_circ_0000081
>>eca-miR-708	novel_circ_0000081
>>eca-miR-122	novel_circ_0000081
>>eca-miR-130b	novel_circ_0000081
>>eca-miR-133a	novel_circ_0000081
>>eca-miR-1597	novel_circ_0000081
>>eca-miR-187	novel_circ_0000081
>>eca-miR-301b-5p	novel_circ_0000081
>>eca-miR-703	novel_circ_0000081
>>eca-miR-1204	novel_circ_0000081
>>eca-miR-151-5p	novel_circ_0000081
>>eca-let-7e	novel_circ_0000081
>>eca-miR-125a-5p	novel_circ_0000081
>>eca-miR-125a-3p	novel_circ_0000081
>>eca-miR-1302e	novel_circ_0000081
>>eca-miR-150	novel_circ_0000081
>>eca-miR-330	novel_circ_0000081
>>eca-miR-371-5p	novel_circ_0000081
>>eca-miR-371-3p	novel_circ_0000081
>>eca-miR-769a-5p	novel_circ_0000081
>>eca-miR-10a	novel_circ_0000081
>>eca-miR-1180	novel_circ_0000081
>>eca-miR-193a-5p	novel_circ_0000081
>>eca-miR-193a-3p	novel_circ_0000081
>>eca-miR-195	novel_circ_0000081
>>eca-miR-21	novel_circ_0000081
>>eca-miR-22	novel_circ_0000081
>>eca-miR-324-5p	novel_circ_0000081
>>eca-miR-324-3p	novel_circ_0000081
>>eca-miR-33b	novel_circ_0000081
>>eca-miR-365	novel_circ_0000081
>>eca-miR-423-5p	novel_circ_0000081
>>eca-miR-454	novel_circ_0000081
>>eca-miR-497	novel_circ_0000081
>>eca-miR-632	novel_circ_0000081
>>eca-miR-129b-3p	novel_circ_0000081
>>eca-miR-130a	novel_circ_0000081
>>eca-miR-1902	novel_circ_0000081
>>eca-miR-670	novel_circ_0000081
>>eca-miR-675	novel_circ_0000081
>>eca-miR-106b	novel_circ_0000081
>>eca-miR-1842	novel_circ_0000081
>>eca-miR-193b	novel_circ_0000081
>>eca-miR-93	novel_circ_0000081
>>eca-miR-107a	novel_circ_0000081
>>eca-miR-1271a	novel_circ_0000081
>>eca-miR-143	novel_circ_0000081
>>eca-miR-145	novel_circ_0000081
>>eca-miR-146a	novel_circ_0000081
>>eca-miR-340-3p	novel_circ_0000081
>>eca-miR-378	novel_circ_0000081
>>eca-miR-874	novel_circ_0000081
>>eca-miR-1301	novel_circ_0000081
>>eca-miR-1461	novel_circ_0000081
>>eca-miR-216a	novel_circ_0000081
>>eca-miR-216b	novel_circ_0000081
>>eca-miR-217	novel_circ_0000081
>>eca-let-7g	novel_circ_0000081
>>eca-miR-128	novel_circ_0000081
>>eca-miR-1289	novel_circ_0000081
>>eca-miR-135a	novel_circ_0000081
>>eca-miR-191a	novel_circ_0000081
>>eca-miR-711	novel_circ_0000081
>>eca-miR-885-5p	novel_circ_0000081
>>eca-miR-15a	novel_circ_0000081
>>eca-miR-17	novel_circ_0000081
>>eca-miR-20a	novel_circ_0000081
>>eca-miR-10b	novel_circ_0000081
>>eca-miR-1248	novel_circ_0000081
>>eca-miR-28-5p	novel_circ_0000081
>>eca-miR-551b	novel_circ_0000081
>>eca-miR-568	novel_circ_0000081
>>eca-miR-1291b	novel_circ_0000081
>>eca-miR-133b	novel_circ_0000081
>>eca-miR-1898	novel_circ_0000081
>>eca-miR-449a	novel_circ_0000081
>>eca-miR-582-5p	novel_circ_0000081
>>eca-miR-103	novel_circ_0000081
>>eca-miR-1255b	novel_circ_0000081
>>eca-miR-296	novel_circ_0000081
>>eca-miR-499-5p	novel_circ_0000081
>>eca-let-7d	novel_circ_0000081
>>eca-let-7f	novel_circ_0000081
>>eca-miR-204b	novel_circ_0000081
>>eca-miR-23b	novel_circ_0000081
>>eca-miR-27b	novel_circ_0000081
>>eca-miR-31	novel_circ_0000081
>>eca-miR-491-5p	novel_circ_0000081
>>eca-miR-491-3p	novel_circ_0000081
>>eca-miR-544b	novel_circ_0000081
>>eca-miR-872	novel_circ_0000081
>>eca-miR-873	novel_circ_0000081
>>eca-miR-876-5p	novel_circ_0000081
>>eca-miR-876-3p	novel_circ_0000081
>>eca-miR-1185	novel_circ_0000081
>>eca-miR-1193	novel_circ_0000081
>>eca-miR-1197	novel_circ_0000081
>>eca-miR-134	novel_circ_0000081
>>eca-miR-136	novel_circ_0000081
>>eca-miR-299	novel_circ_0000081
>>eca-miR-323-5p	novel_circ_0000081
>>eca-miR-323-3p	novel_circ_0000081
>>eca-miR-329a	novel_circ_0000081
>>eca-miR-337-3p	novel_circ_0000081
>>eca-miR-342-5p	novel_circ_0000081
>>eca-miR-342-3p	novel_circ_0000081
>>eca-miR-345-5p	novel_circ_0000081
>>eca-miR-370	novel_circ_0000081
>>eca-miR-376c	novel_circ_0000081
>>eca-miR-377	novel_circ_0000081
>>eca-miR-379	novel_circ_0000081
>>eca-miR-380	novel_circ_0000081
>>eca-miR-382	novel_circ_0000081
>>eca-miR-409-5p	novel_circ_0000081
>>eca-miR-409-3p	novel_circ_0000081
>>eca-miR-412	novel_circ_0000081
>>eca-miR-431	novel_circ_0000081
>>eca-miR-432	novel_circ_0000081
>>eca-miR-485-5p	novel_circ_0000081
>>eca-miR-485-3p	novel_circ_0000081
>>eca-miR-493b	novel_circ_0000081
>>eca-miR-494	novel_circ_0000081
>>eca-miR-495	novel_circ_0000081
>>eca-miR-541	novel_circ_0000081
>>eca-miR-543	novel_circ_0000081
>>eca-miR-544	novel_circ_0000081
>>eca-miR-770-5p	novel_circ_0000081
>>eca-miR-889	novel_circ_0000081
>>eca-miR-181a	novel_circ_0000081
>>eca-miR-181b	novel_circ_0000081
>>eca-miR-199b-5p	novel_circ_0000081
>>eca-let-7c	novel_circ_0000081
>>eca-miR-155	novel_circ_0000081
>>eca-miR-802	novel_circ_0000081
>>eca-miR-383	novel_circ_0000081
>>eca-miR-486-5p	novel_circ_0000081
>>eca-miR-486-3p	novel_circ_0000081
>>eca-miR-331	novel_circ_0000081
>>eca-miR-33a	novel_circ_0000081
>>eca-miR-350	novel_circ_0000081
>>eca-miR-664	novel_circ_0000081
>>eca-miR-106a	novel_circ_0000081
>>eca-miR-1264	novel_circ_0000081
>>eca-miR-188-5p	novel_circ_0000081
>>eca-miR-188-3p	novel_circ_0000081
>>eca-miR-1912	novel_circ_0000081
>>eca-miR-20b	novel_circ_0000081
>>eca-miR-223	novel_circ_0000081
>>eca-miR-224	novel_circ_0000081
>>eca-miR-361-3p	novel_circ_0000081
>>eca-miR-362-5p	novel_circ_0000081
>>eca-miR-362-3p	novel_circ_0000081
>>eca-miR-384	novel_circ_0000081
>>eca-miR-421	novel_circ_0000081
>>eca-miR-424	novel_circ_0000081
>>eca-miR-450b-3p	novel_circ_0000081
>>eca-miR-500	novel_circ_0000081
>>eca-miR-501-5p	novel_circ_0000081
>>eca-miR-502-5p	novel_circ_0000081
>>eca-miR-502-3p	novel_circ_0000081
>>eca-miR-504	novel_circ_0000081
>>eca-miR-507a	novel_circ_0000081
>>eca-miR-508-5p	novel_circ_0000081
>>eca-miR-509a-5p	novel_circ_0000081
>>eca-miR-532-5p	novel_circ_0000081
>>eca-miR-532-3p	novel_circ_0000081
>>eca-miR-542-5p	novel_circ_0000081
>>eca-miR-542-3p	novel_circ_0000081
>>eca-miR-652	novel_circ_0000081
>>eca-miR-672	novel_circ_0000081
>>eca-miR-764-5p	novel_circ_0000081
>>eca-miR-764-3p	novel_circ_0000081
>>eca-miR-767-5p	novel_circ_0000081
>>eca-miR-767-3p	novel_circ_0000081
>>eca-miR-98	novel_circ_0000081
>>eca-miR-8909	novel_circ_0000081
>>eca-miR-8910	novel_circ_0000081
>>eca-miR-8911	novel_circ_0000081
>>eca-miR-8912	novel_circ_0000081
>>eca-miR-8913	novel_circ_0000081
>>eca-miR-8914	novel_circ_0000081
>>eca-miR-8915	novel_circ_0000081
>>eca-miR-8916	novel_circ_0000081
>>eca-miR-8917	novel_circ_0000081
>>eca-miR-8918	novel_circ_0000081
>>eca-miR-8919	novel_circ_0000081
>>eca-miR-8920	novel_circ_0000081
>>eca-miR-8921	novel_circ_0000081
>>eca-miR-8922	novel_circ_0000081
>>eca-miR-8923	novel_circ_0000081
>>eca-miR-8924	novel_circ_0000081
>>eca-miR-8926	novel_circ_0000081
>>eca-miR-8927	novel_circ_0000081
>>eca-miR-8928	novel_circ_0000081
>>eca-miR-8929	novel_circ_0000081
>>eca-miR-8930	novel_circ_0000081
>>eca-miR-8931	novel_circ_0000081
>>eca-miR-8932	novel_circ_0000081
>>eca-miR-185	novel_circ_0000081
>>eca-miR-8933	novel_circ_0000081
>>eca-miR-8934	novel_circ_0000081
>>eca-miR-8936	novel_circ_0000081
>>eca-miR-8937	novel_circ_0000081
>>eca-miR-8938	novel_circ_0000081
>>eca-miR-8939	novel_circ_0000081
>>eca-miR-8940	novel_circ_0000081
>>eca-miR-8941	novel_circ_0000081
>>eca-miR-8942	novel_circ_0000081
>>eca-miR-8943	novel_circ_0000081
>>eca-miR-8944	novel_circ_0000081
>>eca-miR-8945	novel_circ_0000081
>>eca-miR-8946	novel_circ_0000081
>>eca-miR-8947	novel_circ_0000081
>>eca-miR-8948	novel_circ_0000081
>>eca-miR-8949	novel_circ_0000081
>>eca-miR-8950	novel_circ_0000081
>>eca-miR-8951	novel_circ_0000081
>>eca-miR-8952	novel_circ_0000081
>>eca-miR-8953	novel_circ_0000081
>>eca-miR-3959	novel_circ_0000081
>>eca-miR-8955	novel_circ_0000081
>>eca-miR-3958	novel_circ_0000081
>>eca-miR-8956	novel_circ_0000081
>>eca-miR-449b	novel_circ_0000081
>>eca-miR-8957	novel_circ_0000081
>>eca-miR-8958	novel_circ_0000081
>>eca-miR-8961	novel_circ_0000081
>>eca-miR-8962	novel_circ_0000081
>>eca-miR-8963	novel_circ_0000081
>>eca-miR-8964	novel_circ_0000081
>>eca-miR-8965	novel_circ_0000081
>>eca-miR-8966	novel_circ_0000081
>>eca-miR-8968	novel_circ_0000081
>>eca-miR-7045	novel_circ_0000081
>>eca-miR-8969	novel_circ_0000081
>>eca-miR-8970	novel_circ_0000081
>>eca-miR-8971	novel_circ_0000081
>>eca-miR-8972	novel_circ_0000081
>>eca-miR-8973	novel_circ_0000081
>>eca-miR-8975	novel_circ_0000081
>>eca-miR-8976	novel_circ_0000081
>>eca-miR-8977	novel_circ_0000081
>>eca-miR-8978	novel_circ_0000081
>>eca-miR-8979	novel_circ_0000081
>>eca-miR-8980	novel_circ_0000081
>>eca-miR-8981	novel_circ_0000081
>>eca-miR-8982	novel_circ_0000081
>>eca-miR-8983	novel_circ_0000081
>>eca-miR-8984	novel_circ_0000081
>>eca-miR-8985	novel_circ_0000081
>>eca-miR-8986a	novel_circ_0000081
>>eca-miR-8987	novel_circ_0000081
>>eca-miR-8988	novel_circ_0000081
>>eca-miR-8989	novel_circ_0000081
>>eca-miR-8992	novel_circ_0000081
>>eca-miR-1271b	novel_circ_0000081
>>eca-miR-8993	novel_circ_0000081
>>eca-miR-8986b	novel_circ_0000081
>>eca-miR-8995	novel_circ_0000081
>>eca-miR-8996	novel_circ_0000081
>>eca-miR-8997	novel_circ_0000081
>>eca-miR-7143	novel_circ_0000081
>>eca-miR-8998	novel_circ_0000081
>>eca-miR-8999	novel_circ_0000081
>>eca-miR-9000	novel_circ_0000081
>>eca-miR-9001	novel_circ_0000081
>>eca-miR-9002	novel_circ_0000081
>>eca-miR-9003	novel_circ_0000081
>>eca-miR-9004	novel_circ_0000081
>>eca-miR-9006	novel_circ_0000081
>>eca-miR-9007	novel_circ_0000081
>>eca-miR-9008	novel_circ_0000081
>>eca-miR-9009	novel_circ_0000081
>>eca-miR-9010	novel_circ_0000081
>>eca-miR-3200	novel_circ_0000081
>>eca-miR-9011	novel_circ_0000081
>>eca-miR-9012	novel_circ_0000081
>>eca-miR-9013	novel_circ_0000081
>>eca-miR-9014	novel_circ_0000081
>>eca-miR-9015	novel_circ_0000081
>>eca-miR-9016	novel_circ_0000081
>>eca-miR-9017	novel_circ_0000081
>>eca-miR-9019	novel_circ_0000081
>>eca-miR-9020	novel_circ_0000081
>>eca-miR-9021	novel_circ_0000081
>>eca-miR-9022	novel_circ_0000081
>>eca-miR-9024	novel_circ_0000081
>>eca-miR-9025	novel_circ_0000081
>>eca-miR-9027	novel_circ_0000081
>>eca-miR-9028	novel_circ_0000081
>>eca-miR-9030	novel_circ_0000081
>>eca-miR-9031	novel_circ_0000081
>>eca-miR-9032	novel_circ_0000081
>>eca-miR-9033	novel_circ_0000081
>>eca-miR-9034	novel_circ_0000081
>>eca-miR-9035	novel_circ_0000081
>>eca-miR-9036	novel_circ_0000081
>>eca-miR-9037	novel_circ_0000081
>>eca-miR-9038	novel_circ_0000081
>>eca-miR-9040	novel_circ_0000081
>>eca-miR-7667	novel_circ_0000081
>>eca-miR-9043	novel_circ_0000081
>>eca-miR-9044	novel_circ_0000081
>>eca-miR-9045	novel_circ_0000081
>>eca-miR-1307	novel_circ_0000081
>>eca-miR-9046	novel_circ_0000081
>>eca-miR-9048	novel_circ_0000081
>>eca-miR-9049	novel_circ_0000081
>>eca-miR-9051	novel_circ_0000081
>>eca-miR-9053	novel_circ_0000081
>>eca-miR-9054	novel_circ_0000081
>>eca-miR-9055	novel_circ_0000081
>>eca-miR-9056	novel_circ_0000081
>>eca-miR-9058a	novel_circ_0000081
>>eca-miR-3548	novel_circ_0000081
>>eca-miR-9059	novel_circ_0000081
>>eca-miR-9060	novel_circ_0000081
>>eca-miR-9061	novel_circ_0000081
>>eca-miR-9063	novel_circ_0000081
>>eca-miR-9064	novel_circ_0000081
>>eca-miR-9065	novel_circ_0000081
>>eca-miR-9066	novel_circ_0000081
>>eca-miR-9070	novel_circ_0000081
>>eca-miR-9073	novel_circ_0000081
>>eca-miR-9076	novel_circ_0000081
>>eca-miR-9077	novel_circ_0000081
>>eca-miR-9078	novel_circ_0000081
>>eca-miR-9079	novel_circ_0000081
>>eca-miR-9080	novel_circ_0000081
>>eca-miR-9082	novel_circ_0000081
>>eca-miR-9083	novel_circ_0000081
>>eca-miR-9084	novel_circ_0000081
>>eca-miR-9085	novel_circ_0000081
>>eca-miR-9086	novel_circ_0000081
>>eca-miR-9087	novel_circ_0000081
>>eca-miR-9088	novel_circ_0000081
>>eca-miR-9089	novel_circ_0000081
>>eca-miR-9090	novel_circ_0000081
>>eca-miR-9092	novel_circ_0000081
>>eca-miR-9093	novel_circ_0000081
>>eca-miR-372	novel_circ_0000081
>>eca-miR-9094	novel_circ_0000081
>>eca-miR-9095	novel_circ_0000081
>>eca-miR-9096	novel_circ_0000081
>>eca-miR-744	novel_circ_0000081
>>eca-miR-9098	novel_circ_0000081
>>eca-miR-9099	novel_circ_0000081
>>eca-miR-9101	novel_circ_0000081
>>eca-miR-9103	novel_circ_0000081
>>eca-miR-9104	novel_circ_0000081
>>eca-miR-9105	novel_circ_0000081
>>eca-miR-7035	novel_circ_0000081
>>eca-miR-9107	novel_circ_0000081
>>eca-miR-9108	novel_circ_0000081
>>eca-miR-9109	novel_circ_0000081
>>eca-miR-3065	novel_circ_0000081
>>eca-miR-9110	novel_circ_0000081
>>eca-miR-9111	novel_circ_0000081
>>eca-miR-9112	novel_circ_0000081
>>eca-miR-9113	novel_circ_0000081
>>eca-miR-9114	novel_circ_0000081
>>eca-miR-9117	novel_circ_0000081
>>eca-miR-9120	novel_circ_0000081
>>eca-miR-483	novel_circ_0000081
>>eca-miR-9121	novel_circ_0000081
>>eca-miR-9122	novel_circ_0000081
>>eca-miR-1379	novel_circ_0000081
>>eca-miR-9125	novel_circ_0000081
>>eca-miR-9127	novel_circ_0000081
>>eca-miR-9129	novel_circ_0000081
>>eca-miR-9130	novel_circ_0000081
>>eca-miR-9131	novel_circ_0000081
>>eca-miR-9132	novel_circ_0000081
>>eca-miR-9133	novel_circ_0000081
>>eca-miR-9135	novel_circ_0000081
>>eca-miR-9136	novel_circ_0000081
>>eca-miR-9137	novel_circ_0000081
>>eca-miR-9138	novel_circ_0000081
>>eca-miR-7177b	novel_circ_0000081
>>eca-miR-9140	novel_circ_0000081
>>eca-miR-9141	novel_circ_0000081
>>eca-miR-8908k	novel_circ_0000081
>>eca-miR-9142	novel_circ_0000081
>>eca-miR-8908b	novel_circ_0000081
>>eca-miR-8908d	novel_circ_0000081
>>eca-miR-507b	novel_circ_0000081
>>eca-miR-2483	novel_circ_0000081
>>eca-miR-8908f	novel_circ_0000081
>>eca-miR-8908e	novel_circ_0000081
>>eca-miR-1911	novel_circ_0000081
>>eca-miR-514b	novel_circ_0000081
>>eca-miR-8908h	novel_circ_0000081
>>eca-miR-8908l	novel_circ_0000081
>>eca-miR-8908a	novel_circ_0000081
>>eca-miR-2114	novel_circ_0000081
>>eca-miR-9143	novel_circ_0000081
>>eca-miR-8908m	novel_circ_0000081
>>eca-miR-9058b	novel_circ_0000081
>>eca-miR-9144	novel_circ_0000081
>>eca-miR-9146	novel_circ_0000081
>>eca-miR-9147	novel_circ_0000081
>>eca-miR-9149	novel_circ_0000081
>>eca-miR-9150	novel_circ_0000081
>>eca-miR-9152	novel_circ_0000081
>>eca-miR-9153	novel_circ_0000081
>>eca-miR-9154	novel_circ_0000081
>>eca-miR-9155	novel_circ_0000081
>>eca-miR-9156	novel_circ_0000081
>>eca-miR-1543	novel_circ_0000081
>>eca-miR-9157	novel_circ_0000081
>>eca-miR-9158	novel_circ_0000081
>>eca-miR-9159	novel_circ_0000081
>>eca-miR-9160	novel_circ_0000081
>>eca-miR-9161	novel_circ_0000081
>>eca-miR-9162	novel_circ_0000081
>>eca-miR-9163	novel_circ_0000081
>>eca-miR-9164	novel_circ_0000081
>>eca-miR-9165	novel_circ_0000081
>>eca-miR-9166	novel_circ_0000081
>>eca-miR-9168	novel_circ_0000081
>>eca-miR-9169	novel_circ_0000081
>>eca-miR-9170	novel_circ_0000081
>>eca-miR-425	novel_circ_0000081
>>eca-miR-9171	novel_circ_0000081
>>eca-miR-9172	novel_circ_0000081
>>eca-miR-9173	novel_circ_0000081
>>eca-miR-9177	novel_circ_0000081
>>eca-miR-9178	novel_circ_0000081
>>eca-miR-6529	novel_circ_0000081
>>eca-miR-9180	novel_circ_0000081
>>eca-miR-9181	novel_circ_0000081
>>eca-miR-9182	novel_circ_0000081
>>eca-miR-9184	novel_circ_0000081
>>eca-miR-703	novel_circ_0000127
>>eca-miR-423-3p	novel_circ_0000127
>>eca-miR-143	novel_circ_0000127
>>eca-miR-216b	novel_circ_0000127
>>eca-miR-532-3p	novel_circ_0000127
>>eca-miR-8910	novel_circ_0000127
>>eca-miR-8912	novel_circ_0000127
>>eca-miR-8985	novel_circ_0000127
>>eca-miR-9020	novel_circ_0000127
>>eca-miR-9070	novel_circ_0000127
>>eca-miR-9076	novel_circ_0000127
>>eca-miR-9085	novel_circ_0000127
>>eca-miR-8908a	novel_circ_0000127
>>eca-miR-124	novel_circ_0000224
>>eca-miR-492	novel_circ_0000224
>>eca-miR-328	novel_circ_0000224
>>eca-miR-129a-5p	novel_circ_0000224
>>eca-miR-96	novel_circ_0000224
>>eca-miR-199a-3p	novel_circ_0000224
>>eca-miR-9a	novel_circ_0000224
>>eca-miR-23a	novel_circ_0000224
>>eca-miR-1597	novel_circ_0000224
>>eca-miR-371-5p	novel_circ_0000224
>>eca-miR-365	novel_circ_0000224
>>eca-miR-129b-5p	novel_circ_0000224
>>eca-miR-1902	novel_circ_0000224
>>eca-miR-493a	novel_circ_0000224
>>eca-miR-675	novel_circ_0000224
>>eca-miR-106b	novel_circ_0000224
>>eca-miR-93	novel_circ_0000224
>>eca-miR-1271a	novel_circ_0000224
>>eca-miR-1301	novel_circ_0000224
>>eca-miR-17	novel_circ_0000224
>>eca-miR-20a	novel_circ_0000224
>>eca-miR-1248	novel_circ_0000224
>>eca-miR-23b	novel_circ_0000224
>>eca-miR-873	novel_circ_0000224
>>eca-miR-1185	novel_circ_0000224
>>eca-miR-1193	novel_circ_0000224
>>eca-miR-329a	novel_circ_0000224
>>eca-miR-370	novel_circ_0000224
>>eca-miR-485-5p	novel_circ_0000224
>>eca-miR-539	novel_circ_0000224
>>eca-miR-199b-3p	novel_circ_0000224
>>eca-miR-106a	novel_circ_0000224
>>eca-miR-20b	novel_circ_0000224
>>eca-miR-224	novel_circ_0000224
>>eca-miR-362-3p	novel_circ_0000224
>>eca-miR-505	novel_circ_0000224
>>eca-miR-507a	novel_circ_0000224
>>eca-miR-764-3p	novel_circ_0000224
>>eca-miR-767-3p	novel_circ_0000224
>>eca-miR-8916	novel_circ_0000224
>>eca-miR-8930	novel_circ_0000224
>>eca-miR-8933	novel_circ_0000224
>>eca-miR-8935	novel_circ_0000224
>>eca-miR-8941	novel_circ_0000224
>>eca-miR-8955	novel_circ_0000224
>>eca-miR-8957	novel_circ_0000224
>>eca-miR-8966	novel_circ_0000224
>>eca-miR-7045	novel_circ_0000224
>>eca-miR-8969	novel_circ_0000224
>>eca-miR-8972	novel_circ_0000224
>>eca-miR-8976	novel_circ_0000224
>>eca-miR-8980	novel_circ_0000224
>>eca-miR-8981	novel_circ_0000224
>>eca-miR-8983	novel_circ_0000224
>>eca-miR-8989	novel_circ_0000224
>>eca-miR-8992	novel_circ_0000224
>>eca-miR-1271b	novel_circ_0000224
>>eca-miR-7143	novel_circ_0000224
>>eca-miR-8999	novel_circ_0000224
>>eca-miR-9000	novel_circ_0000224
>>eca-miR-9018	novel_circ_0000224
>>eca-miR-9021	novel_circ_0000224
>>eca-miR-9022	novel_circ_0000224
>>eca-miR-9025	novel_circ_0000224
>>eca-miR-9036	novel_circ_0000224
>>eca-miR-9037	novel_circ_0000224
>>eca-miR-9039	novel_circ_0000224
>>eca-miR-9044	novel_circ_0000224
>>eca-miR-9048	novel_circ_0000224
>>eca-miR-9072	novel_circ_0000224
>>eca-miR-9076	novel_circ_0000224
>>eca-miR-9080	novel_circ_0000224
>>eca-miR-9082	novel_circ_0000224
>>eca-miR-9101	novel_circ_0000224
>>eca-miR-9125	novel_circ_0000224
>>eca-miR-9128	novel_circ_0000224
>>eca-miR-9130	novel_circ_0000224
>>eca-miR-507b	novel_circ_0000224
>>eca-miR-9153	novel_circ_0000224
>>eca-miR-9155	novel_circ_0000224
>>eca-miR-9159	novel_circ_0000224
>>eca-miR-9161	novel_circ_0000224
>>eca-miR-9162	novel_circ_0000224
>>eca-miR-9168	novel_circ_0000224
>>eca-miR-9172	novel_circ_0000224
>>eca-miR-9178	novel_circ_0000224
>>eca-miR-9180	novel_circ_0000224
>>eca-miR-9184	novel_circ_0000224
>>eca-miR-1839	novel_circ_0000257
>>eca-miR-211	novel_circ_0000257
>>eca-miR-7	novel_circ_0000257
>>eca-miR-598	novel_circ_0000257
>>eca-miR-218	novel_circ_0000257
>>eca-miR-684	novel_circ_0000257
>>eca-miR-148a	novel_circ_0000257
>>eca-miR-182	novel_circ_0000257
>>eca-miR-29a	novel_circ_0000257
>>eca-miR-29b	novel_circ_0000257
>>eca-miR-335	novel_circ_0000257
>>eca-miR-592	novel_circ_0000257
>>eca-miR-653	novel_circ_0000257
>>eca-miR-135b	novel_circ_0000257
>>eca-miR-137	novel_circ_0000257
>>eca-miR-205	novel_circ_0000257
>>eca-miR-29c	novel_circ_0000257
>>eca-miR-148b-3p	novel_circ_0000257
>>eca-miR-24	novel_circ_0000257
>>eca-miR-27a	novel_circ_0000257
>>eca-miR-301b-5p	novel_circ_0000257
>>eca-miR-1302e	novel_circ_0000257
>>eca-miR-371-5p	novel_circ_0000257
>>eca-miR-10a	novel_circ_0000257
>>eca-miR-132	novel_circ_0000257
>>eca-miR-144	novel_circ_0000257
>>eca-miR-21	novel_circ_0000257
>>eca-miR-212	novel_circ_0000257
>>eca-miR-338-5p	novel_circ_0000257
>>eca-miR-194	novel_circ_0000257
>>eca-miR-670	novel_circ_0000257
>>eca-miR-590-5p	novel_circ_0000257
>>eca-miR-143	novel_circ_0000257
>>eca-miR-135a	novel_circ_0000257
>>eca-miR-191a	novel_circ_0000257
>>eca-miR-10b	novel_circ_0000257
>>eca-miR-1248	novel_circ_0000257
>>eca-miR-219-5p	novel_circ_0000257
>>eca-miR-582-5p	novel_circ_0000257
>>eca-miR-204b	novel_circ_0000257
>>eca-miR-27b	novel_circ_0000257
>>eca-miR-31	novel_circ_0000257
>>eca-miR-544b	novel_circ_0000257
>>eca-miR-872	novel_circ_0000257
>>eca-miR-136	novel_circ_0000257
>>eca-miR-345-5p	novel_circ_0000257
>>eca-miR-369-3p	novel_circ_0000257
>>eca-miR-376c	novel_circ_0000257
>>eca-miR-380	novel_circ_0000257
>>eca-miR-381	novel_circ_0000257
>>eca-miR-431	novel_circ_0000257
>>eca-miR-487a	novel_circ_0000257
>>eca-miR-544	novel_circ_0000257
>>eca-miR-181b	novel_circ_0000257
>>eca-miR-802	novel_circ_0000257
>>eca-miR-350	novel_circ_0000257
>>eca-miR-664	novel_circ_0000257
>>eca-miR-105	novel_circ_0000257
>>eca-miR-188-5p	novel_circ_0000257
>>eca-miR-1912	novel_circ_0000257
>>eca-miR-223	novel_circ_0000257
>>eca-miR-224	novel_circ_0000257
>>eca-miR-361-5p	novel_circ_0000257
>>eca-miR-374b	novel_circ_0000257
>>eca-miR-421	novel_circ_0000257
>>eca-miR-450b-5p	novel_circ_0000257
>>eca-miR-508-5p	novel_circ_0000257
>>eca-miR-509a-5p	novel_circ_0000257
>>eca-miR-532-3p	novel_circ_0000257
>>eca-miR-542-3p	novel_circ_0000257
>>eca-miR-767-5p	novel_circ_0000257
>>eca-miR-767-3p	novel_circ_0000257
>>eca-miR-8909	novel_circ_0000257
>>eca-miR-8919	novel_circ_0000257
>>eca-miR-8922	novel_circ_0000257
>>eca-miR-8927	novel_circ_0000257
>>eca-miR-8932	novel_circ_0000257
>>eca-miR-8934	novel_circ_0000257
>>eca-miR-8935	novel_circ_0000257
>>eca-miR-8942	novel_circ_0000257
>>eca-miR-3958	novel_circ_0000257
>>eca-miR-154b	novel_circ_0000257
>>eca-miR-8957	novel_circ_0000257
>>eca-miR-8958	novel_circ_0000257
>>eca-miR-8960	novel_circ_0000257
>>eca-miR-8967	novel_circ_0000257
>>eca-miR-7177a	novel_circ_0000257
>>eca-miR-8971	novel_circ_0000257
>>eca-miR-8984	novel_circ_0000257
>>eca-miR-8985	novel_circ_0000257
>>eca-miR-7143	novel_circ_0000257
>>eca-miR-9009	novel_circ_0000257
>>eca-miR-9013	novel_circ_0000257
>>eca-miR-9015	novel_circ_0000257
>>eca-miR-9018	novel_circ_0000257
>>eca-miR-9020	novel_circ_0000257
>>eca-miR-9022	novel_circ_0000257
>>eca-miR-9023	novel_circ_0000257
>>eca-miR-9031	novel_circ_0000257
>>eca-miR-9036	novel_circ_0000257
>>eca-miR-9049	novel_circ_0000257
>>eca-miR-9051	novel_circ_0000257
>>eca-miR-9053	novel_circ_0000257
>>eca-miR-9054	novel_circ_0000257
>>eca-miR-3548	novel_circ_0000257
>>eca-miR-9062	novel_circ_0000257
>>eca-miR-9067	novel_circ_0000257
>>eca-miR-9070	novel_circ_0000257
>>eca-miR-9072	novel_circ_0000257
>>eca-miR-9084	novel_circ_0000257
>>eca-miR-9091	novel_circ_0000257
>>eca-miR-9104	novel_circ_0000257
>>eca-miR-9108	novel_circ_0000257
>>eca-miR-9109	novel_circ_0000257
>>eca-miR-3065	novel_circ_0000257
>>eca-miR-9110	novel_circ_0000257
>>eca-miR-483	novel_circ_0000257
>>eca-miR-1379	novel_circ_0000257
>>eca-miR-9127	novel_circ_0000257
>>eca-miR-9130	novel_circ_0000257
>>eca-miR-9132	novel_circ_0000257
>>eca-miR-9136	novel_circ_0000257
>>eca-miR-9138	novel_circ_0000257
>>eca-miR-9139	novel_circ_0000257
>>eca-miR-7177b	novel_circ_0000257
>>eca-miR-8908k	novel_circ_0000257
>>eca-miR-9142	novel_circ_0000257
>>eca-miR-2483	novel_circ_0000257
>>eca-miR-8908f	novel_circ_0000257
>>eca-miR-8908e	novel_circ_0000257
>>eca-miR-8908g	novel_circ_0000257
>>eca-miR-509b	novel_circ_0000257
>>eca-miR-8908l	novel_circ_0000257
>>eca-miR-9150	novel_circ_0000257
>>eca-miR-9152	novel_circ_0000257
>>eca-miR-9155	novel_circ_0000257
>>eca-miR-9159	novel_circ_0000257
>>eca-miR-9160	novel_circ_0000257
>>eca-miR-9162	novel_circ_0000257
>>eca-miR-9178	novel_circ_0000257
>>eca-miR-107b	novel_circ_0000293
>>eca-miR-1179	novel_circ_0000293
>>eca-miR-1244	novel_circ_0000293
>>eca-miR-1892	novel_circ_0000293
>>eca-miR-190a	novel_circ_0000293
>>eca-miR-211	novel_circ_0000293
>>eca-miR-346	novel_circ_0000293
>>eca-miR-628a	novel_circ_0000293
>>eca-miR-7	novel_circ_0000293
>>eca-miR-200b	novel_circ_0000293
>>eca-miR-302a	novel_circ_0000293
>>eca-miR-302b	novel_circ_0000293
>>eca-miR-302c	novel_circ_0000293
>>eca-miR-302d	novel_circ_0000293
>>eca-miR-34a	novel_circ_0000293
>>eca-miR-429	novel_circ_0000293
>>eca-miR-140-5p	novel_circ_0000293
>>eca-miR-218	novel_circ_0000293
>>eca-miR-328	novel_circ_0000293
>>eca-miR-129a-5p	novel_circ_0000293
>>eca-miR-148a	novel_circ_0000293
>>eca-miR-182	novel_circ_0000293
>>eca-miR-183	novel_circ_0000293
>>eca-miR-196b	novel_circ_0000293
>>eca-miR-29a	novel_circ_0000293
>>eca-miR-29b	novel_circ_0000293
>>eca-miR-489	novel_circ_0000293
>>eca-miR-490-5p	novel_circ_0000293
>>eca-miR-592	novel_circ_0000293
>>eca-miR-653	novel_circ_0000293
>>eca-miR-96	novel_circ_0000293
>>eca-miR-101	novel_circ_0000293
>>eca-miR-135b	novel_circ_0000293
>>eca-miR-137	novel_circ_0000293
>>eca-miR-15b	novel_circ_0000293
>>eca-miR-16	novel_circ_0000293
>>eca-miR-186	novel_circ_0000293
>>eca-miR-190b	novel_circ_0000293
>>eca-miR-205	novel_circ_0000293
>>eca-miR-29c	novel_circ_0000293
>>eca-miR-488	novel_circ_0000293
>>eca-miR-9a	novel_circ_0000293
>>eca-miR-1291a	novel_circ_0000293
>>eca-miR-148b-5p	novel_circ_0000293
>>eca-miR-148b-3p	novel_circ_0000293
>>eca-miR-200c	novel_circ_0000293
>>eca-miR-26a	novel_circ_0000293
>>eca-miR-763	novel_circ_0000293
>>eca-miR-125b-5p	novel_circ_0000293
>>eca-miR-23a	novel_circ_0000293
>>eca-miR-24	novel_circ_0000293
>>eca-miR-34b-5p	novel_circ_0000293
>>eca-miR-34b-3p	novel_circ_0000293
>>eca-miR-34c	novel_circ_0000293
>>eca-miR-1	novel_circ_0000293
>>eca-miR-130b	novel_circ_0000293
>>eca-miR-301b-5p	novel_circ_0000293
>>eca-miR-301b-3p	novel_circ_0000293
>>eca-miR-703	novel_circ_0000293
>>eca-miR-30b	novel_circ_0000293
>>eca-miR-125a-5p	novel_circ_0000293
>>eca-miR-769a-3p	novel_circ_0000293
>>eca-miR-769b	novel_circ_0000293
>>eca-miR-132	novel_circ_0000293
>>eca-miR-144	novel_circ_0000293
>>eca-miR-193a-5p	novel_circ_0000293
>>eca-miR-193a-3p	novel_circ_0000293
>>eca-miR-195	novel_circ_0000293
>>eca-miR-196a	novel_circ_0000293
>>eca-miR-21	novel_circ_0000293
>>eca-miR-212	novel_circ_0000293
>>eca-miR-301a	novel_circ_0000293
>>eca-miR-338-5p	novel_circ_0000293
>>eca-miR-338-3p	novel_circ_0000293
>>eca-miR-33b	novel_circ_0000293
>>eca-miR-454	novel_circ_0000293
>>eca-miR-497	novel_circ_0000293
>>eca-miR-632	novel_circ_0000293
>>eca-miR-129b-5p	novel_circ_0000293
>>eca-miR-130a	novel_circ_0000293
>>eca-miR-192	novel_circ_0000293
>>eca-miR-194	novel_circ_0000293
>>eca-miR-193b	novel_circ_0000293
>>eca-miR-590-3p	novel_circ_0000293
>>eca-miR-107a	novel_circ_0000293
>>eca-miR-1271a	novel_circ_0000293
>>eca-miR-143	novel_circ_0000293
>>eca-miR-340-5p	novel_circ_0000293
>>eca-miR-340-3p	novel_circ_0000293
>>eca-miR-378	novel_circ_0000293
>>eca-miR-874	novel_circ_0000293
>>eca-miR-1301	novel_circ_0000293
>>eca-miR-1461	novel_circ_0000293
>>eca-miR-216b	novel_circ_0000293
>>eca-miR-135a	novel_circ_0000293
>>eca-miR-885-5p	novel_circ_0000293
>>eca-miR-15a	novel_circ_0000293
>>eca-miR-19a	novel_circ_0000293
>>eca-miR-19b	novel_circ_0000293
>>eca-miR-28-3p	novel_circ_0000293
>>eca-miR-1291b	novel_circ_0000293
>>eca-miR-206	novel_circ_0000293
>>eca-miR-449a	novel_circ_0000293
>>eca-miR-582-5p	novel_circ_0000293
>>eca-miR-103	novel_circ_0000293
>>eca-miR-296	novel_circ_0000293
>>eca-miR-499-5p	novel_circ_0000293
>>eca-miR-204b	novel_circ_0000293
>>eca-miR-23b	novel_circ_0000293
>>eca-miR-31	novel_circ_0000293
>>eca-miR-491-5p	novel_circ_0000293
>>eca-miR-491-3p	novel_circ_0000293
>>eca-miR-544b	novel_circ_0000293
>>eca-miR-872	novel_circ_0000293
>>eca-miR-876-5p	novel_circ_0000293
>>eca-miR-134	novel_circ_0000293
>>eca-miR-136	novel_circ_0000293
>>eca-miR-299	novel_circ_0000293
>>eca-miR-323-5p	novel_circ_0000293
>>eca-miR-323-3p	novel_circ_0000293
>>eca-miR-342-3p	novel_circ_0000293
>>eca-miR-345-5p	novel_circ_0000293
>>eca-miR-370	novel_circ_0000293
>>eca-miR-376a	novel_circ_0000293
>>eca-miR-376b	novel_circ_0000293
>>eca-miR-376c	novel_circ_0000293
>>eca-miR-377	novel_circ_0000293
>>eca-miR-382	novel_circ_0000293
>>eca-miR-409-3p	novel_circ_0000293
>>eca-miR-410	novel_circ_0000293
>>eca-miR-432	novel_circ_0000293
>>eca-miR-433	novel_circ_0000293
>>eca-miR-485-5p	novel_circ_0000293
>>eca-miR-485-3p	novel_circ_0000293
>>eca-miR-487a	novel_circ_0000293
>>eca-miR-494	novel_circ_0000293
>>eca-miR-539	novel_circ_0000293
>>eca-miR-543	novel_circ_0000293
>>eca-miR-544	novel_circ_0000293
>>eca-miR-758	novel_circ_0000293
>>eca-miR-181a	novel_circ_0000293
>>eca-miR-181b	novel_circ_0000293
>>eca-miR-155	novel_circ_0000293
>>eca-miR-802	novel_circ_0000293
>>eca-miR-33a	novel_circ_0000293
>>eca-miR-215	novel_circ_0000293
>>eca-miR-664	novel_circ_0000293
>>eca-miR-105	novel_circ_0000293
>>eca-miR-1468	novel_circ_0000293
>>eca-miR-188-5p	novel_circ_0000293
>>eca-miR-188-3p	novel_circ_0000293
>>eca-miR-221	novel_circ_0000293
>>eca-miR-222	novel_circ_0000293
>>eca-miR-223	novel_circ_0000293
>>eca-miR-224	novel_circ_0000293
>>eca-miR-362-5p	novel_circ_0000293
>>eca-miR-424	novel_circ_0000293
>>eca-miR-450b-5p	novel_circ_0000293
>>eca-miR-500	novel_circ_0000293
>>eca-miR-501-5p	novel_circ_0000293
>>eca-miR-502-3p	novel_circ_0000293
>>eca-miR-504	novel_circ_0000293
>>eca-miR-505	novel_circ_0000293
>>eca-miR-507a	novel_circ_0000293
>>eca-miR-508-5p	novel_circ_0000293
>>eca-miR-509a-5p	novel_circ_0000293
>>eca-miR-532-3p	novel_circ_0000293
>>eca-miR-764-5p	novel_circ_0000293
>>eca-miR-767-3p	novel_circ_0000293
>>eca-miR-8909	novel_circ_0000293
>>eca-miR-8913	novel_circ_0000293
>>eca-miR-8914	novel_circ_0000293
>>eca-miR-8917	novel_circ_0000293
>>eca-miR-8918	novel_circ_0000293
>>eca-miR-8919	novel_circ_0000293
>>eca-miR-8921	novel_circ_0000293
>>eca-miR-8925	novel_circ_0000293
>>eca-miR-8930	novel_circ_0000293
>>eca-miR-8931	novel_circ_0000293
>>eca-miR-8932	novel_circ_0000293
>>eca-miR-8935	novel_circ_0000293
>>eca-miR-8944	novel_circ_0000293
>>eca-miR-8945	novel_circ_0000293
>>eca-miR-8949	novel_circ_0000293
>>eca-miR-8950	novel_circ_0000293
>>eca-miR-8951	novel_circ_0000293
>>eca-miR-8952	novel_circ_0000293
>>eca-miR-8953	novel_circ_0000293
>>eca-miR-8955	novel_circ_0000293
>>eca-miR-3958	novel_circ_0000293
>>eca-miR-154b	novel_circ_0000293
>>eca-miR-449b	novel_circ_0000293
>>eca-miR-8958	novel_circ_0000293
>>eca-miR-8960	novel_circ_0000293
>>eca-miR-8965	novel_circ_0000293
>>eca-miR-7177a	novel_circ_0000293
>>eca-miR-8970	novel_circ_0000293
>>eca-miR-8975	novel_circ_0000293
>>eca-miR-8980	novel_circ_0000293
>>eca-miR-8981	novel_circ_0000293
>>eca-miR-8984	novel_circ_0000293
>>eca-miR-8985	novel_circ_0000293
>>eca-miR-8987	novel_circ_0000293
>>eca-miR-8990	novel_circ_0000293
>>eca-miR-1271b	novel_circ_0000293
>>eca-miR-8998	novel_circ_0000293
>>eca-miR-9000	novel_circ_0000293
>>eca-miR-9001	novel_circ_0000293
>>eca-miR-9002	novel_circ_0000293
>>eca-miR-9003	novel_circ_0000293
>>eca-miR-9004	novel_circ_0000293
>>eca-miR-9005	novel_circ_0000293
>>eca-miR-9006	novel_circ_0000293
>>eca-miR-9009	novel_circ_0000293
>>eca-miR-9010	novel_circ_0000293
>>eca-miR-9013	novel_circ_0000293
>>eca-miR-9014	novel_circ_0000293
>>eca-miR-9016	novel_circ_0000293
>>eca-miR-9017	novel_circ_0000293
>>eca-miR-9018	novel_circ_0000293
>>eca-miR-9020	novel_circ_0000293
>>eca-miR-9023	novel_circ_0000293
>>eca-miR-9031	novel_circ_0000293
>>eca-miR-9032	novel_circ_0000293
>>eca-miR-9033	novel_circ_0000293
>>eca-miR-9034	novel_circ_0000293
>>eca-miR-9035	novel_circ_0000293
>>eca-miR-9038	novel_circ_0000293
>>eca-miR-9042	novel_circ_0000293
>>eca-miR-7667	novel_circ_0000293
>>eca-miR-9043	novel_circ_0000293
>>eca-miR-9045	novel_circ_0000293
>>eca-miR-9046	novel_circ_0000293
>>eca-miR-9051	novel_circ_0000293
>>eca-miR-9053	novel_circ_0000293
>>eca-miR-9054	novel_circ_0000293
>>eca-miR-9057	novel_circ_0000293
>>eca-miR-9059	novel_circ_0000293
>>eca-miR-9061	novel_circ_0000293
>>eca-miR-9065	novel_circ_0000293
>>eca-miR-9070	novel_circ_0000293
>>eca-miR-9072	novel_circ_0000293
>>eca-miR-9073	novel_circ_0000293
>>eca-miR-9074	novel_circ_0000293
>>eca-miR-9081	novel_circ_0000293
>>eca-miR-9082	novel_circ_0000293
>>eca-miR-9084	novel_circ_0000293
>>eca-miR-9086	novel_circ_0000293
>>eca-miR-9088	novel_circ_0000293
>>eca-miR-9089	novel_circ_0000293
>>eca-miR-9090	novel_circ_0000293
>>eca-miR-9091	novel_circ_0000293
>>eca-miR-372	novel_circ_0000293
>>eca-miR-9098	novel_circ_0000293
>>eca-miR-9099	novel_circ_0000293
>>eca-miR-9100	novel_circ_0000293
>>eca-miR-9101	novel_circ_0000293
>>eca-miR-9103	novel_circ_0000293
>>eca-miR-9104	novel_circ_0000293
>>eca-miR-7035	novel_circ_0000293
>>eca-miR-9109	novel_circ_0000293
>>eca-miR-9110	novel_circ_0000293
>>eca-miR-9113	novel_circ_0000293
>>eca-miR-9121	novel_circ_0000293
>>eca-miR-9122	novel_circ_0000293
>>eca-miR-9126	novel_circ_0000293
>>eca-miR-9127	novel_circ_0000293
>>eca-miR-9129	novel_circ_0000293
>>eca-miR-9130	novel_circ_0000293
>>eca-miR-9132	novel_circ_0000293
>>eca-miR-9133	novel_circ_0000293
>>eca-miR-9135	novel_circ_0000293
>>eca-miR-9137	novel_circ_0000293
>>eca-miR-9138	novel_circ_0000293
>>eca-miR-9139	novel_circ_0000293
>>eca-miR-7177b	novel_circ_0000293
>>eca-miR-9140	novel_circ_0000293
>>eca-miR-8908c	novel_circ_0000293
>>eca-miR-8908b	novel_circ_0000293
>>eca-miR-8908d	novel_circ_0000293
>>eca-miR-507b	novel_circ_0000293
>>eca-miR-2483	novel_circ_0000293
>>eca-miR-8908n	novel_circ_0000293
>>eca-miR-514b	novel_circ_0000293
>>eca-miR-506a	novel_circ_0000293
>>eca-miR-8908g	novel_circ_0000293
>>eca-miR-8908l	novel_circ_0000293
>>eca-miR-9144	novel_circ_0000293
>>eca-miR-9145	novel_circ_0000293
>>eca-miR-9154	novel_circ_0000293
>>eca-miR-1543	novel_circ_0000293
>>eca-miR-9158	novel_circ_0000293
>>eca-miR-9159	novel_circ_0000293
>>eca-miR-9163	novel_circ_0000293
>>eca-miR-9169	novel_circ_0000293
>>eca-miR-9170	novel_circ_0000293
>>eca-miR-9171	novel_circ_0000293
>>eca-miR-9174	novel_circ_0000293
>>eca-miR-9175	novel_circ_0000293
>>eca-miR-9177	novel_circ_0000293
>>eca-miR-9178	novel_circ_0000293
>>eca-miR-9181	novel_circ_0000293
>>eca-miR-9182	novel_circ_0000293
>>eca-miR-107b	novel_circ_0000305
>>eca-miR-1179	novel_circ_0000305
>>eca-miR-1244	novel_circ_0000305
>>eca-miR-1282	novel_circ_0000305
>>eca-miR-146b-5p	novel_circ_0000305
>>eca-miR-1839	novel_circ_0000305
>>eca-miR-1892	novel_circ_0000305
>>eca-miR-190a	novel_circ_0000305
>>eca-miR-1905a	novel_circ_0000305
>>eca-miR-208a	novel_circ_0000305
>>eca-miR-208b	novel_circ_0000305
>>eca-miR-211	novel_circ_0000305
>>eca-miR-346	novel_circ_0000305
>>eca-miR-628a	novel_circ_0000305
>>eca-miR-7	novel_circ_0000305
>>eca-miR-124	novel_circ_0000305
>>eca-miR-1302	novel_circ_0000305
>>eca-miR-200a	novel_circ_0000305
>>eca-miR-200b	novel_circ_0000305
>>eca-miR-302a	novel_circ_0000305
>>eca-miR-302b	novel_circ_0000305
>>eca-miR-302c	novel_circ_0000305
>>eca-miR-302d	novel_circ_0000305
>>eca-miR-30c	novel_circ_0000305
>>eca-miR-30e	novel_circ_0000305
>>eca-miR-34a	novel_circ_0000305
>>eca-miR-367	novel_circ_0000305
>>eca-miR-429	novel_circ_0000305
>>eca-miR-492	novel_circ_0000305
>>eca-miR-761	novel_circ_0000305
>>eca-miR-1261	novel_circ_0000305
>>eca-miR-138	novel_circ_0000305
>>eca-miR-140-5p	novel_circ_0000305
>>eca-miR-140-3p	novel_circ_0000305
>>eca-miR-218	novel_circ_0000305
>>eca-miR-328	novel_circ_0000305
>>eca-miR-684	novel_circ_0000305
>>eca-miR-129a-5p	novel_circ_0000305
>>eca-miR-129a-3p	novel_circ_0000305
>>eca-miR-1302b	novel_circ_0000305
>>eca-miR-148a	novel_circ_0000305
>>eca-miR-153	novel_circ_0000305
>>eca-miR-182	novel_circ_0000305
>>eca-miR-183	novel_circ_0000305
>>eca-miR-196b	novel_circ_0000305
>>eca-miR-29a	novel_circ_0000305
>>eca-miR-29b	novel_circ_0000305
>>eca-miR-335	novel_circ_0000305
>>eca-miR-489	novel_circ_0000305
>>eca-miR-490-5p	novel_circ_0000305
>>eca-miR-490-3p	novel_circ_0000305
>>eca-miR-592	novel_circ_0000305
>>eca-miR-653	novel_circ_0000305
>>eca-miR-671-5p	novel_circ_0000305
>>eca-miR-96	novel_circ_0000305
>>eca-miR-101	novel_circ_0000305
>>eca-miR-135b	novel_circ_0000305
>>eca-miR-137	novel_circ_0000305
>>eca-miR-15b	novel_circ_0000305
>>eca-miR-16	novel_circ_0000305
>>eca-miR-186	novel_circ_0000305
>>eca-miR-190b	novel_circ_0000305
>>eca-miR-197	novel_circ_0000305
>>eca-miR-199a-5p	novel_circ_0000305
>>eca-miR-199a-3p	novel_circ_0000305
>>eca-miR-205	novel_circ_0000305
>>eca-miR-214	novel_circ_0000305
>>eca-miR-29c	novel_circ_0000305
>>eca-miR-488	novel_circ_0000305
>>eca-miR-92b	novel_circ_0000305
>>eca-miR-9a	novel_circ_0000305
>>eca-miR-1291a	novel_circ_0000305
>>eca-miR-1302d	novel_circ_0000305
>>eca-miR-141	novel_circ_0000305
>>eca-miR-148b-5p	novel_circ_0000305
>>eca-miR-148b-3p	novel_circ_0000305
>>eca-miR-200c	novel_circ_0000305
>>eca-miR-26a	novel_circ_0000305
>>eca-miR-763	novel_circ_0000305
>>eca-let-7a	novel_circ_0000305
>>eca-miR-125b-5p	novel_circ_0000305
>>eca-miR-139-5p	novel_circ_0000305
>>eca-miR-1905c	novel_circ_0000305
>>eca-miR-23a	novel_circ_0000305
>>eca-miR-24	novel_circ_0000305
>>eca-miR-27a	novel_circ_0000305
>>eca-miR-326	novel_circ_0000305
>>eca-miR-34b-5p	novel_circ_0000305
>>eca-miR-34b-3p	novel_circ_0000305
>>eca-miR-34c	novel_circ_0000305
>>eca-miR-708	novel_circ_0000305
>>eca-miR-1	novel_circ_0000305
>>eca-miR-122	novel_circ_0000305
>>eca-miR-130b	novel_circ_0000305
>>eca-miR-133a	novel_circ_0000305
>>eca-miR-1597	novel_circ_0000305
>>eca-miR-187	novel_circ_0000305
>>eca-miR-301b-5p	novel_circ_0000305
>>eca-miR-301b-3p	novel_circ_0000305
>>eca-miR-703	novel_circ_0000305
>>eca-miR-1204	novel_circ_0000305
>>eca-miR-30b	novel_circ_0000305
>>eca-miR-30d	novel_circ_0000305
>>eca-let-7e	novel_circ_0000305
>>eca-miR-125a-5p	novel_circ_0000305
>>eca-miR-125a-3p	novel_circ_0000305
>>eca-miR-1302e	novel_circ_0000305
>>eca-miR-150	novel_circ_0000305
>>eca-miR-330	novel_circ_0000305
>>eca-miR-371-5p	novel_circ_0000305
>>eca-miR-371-3p	novel_circ_0000305
>>eca-miR-769a-5p	novel_circ_0000305
>>eca-miR-769a-3p	novel_circ_0000305
>>eca-miR-769b	novel_circ_0000305
>>eca-miR-10a	novel_circ_0000305
>>eca-miR-132	novel_circ_0000305
>>eca-miR-142-5p	novel_circ_0000305
>>eca-miR-142-3p	novel_circ_0000305
>>eca-miR-144	novel_circ_0000305
>>eca-miR-193a-5p	novel_circ_0000305
>>eca-miR-193a-3p	novel_circ_0000305
>>eca-miR-195	novel_circ_0000305
>>eca-miR-196a	novel_circ_0000305
>>eca-miR-21	novel_circ_0000305
>>eca-miR-212	novel_circ_0000305
>>eca-miR-22	novel_circ_0000305
>>eca-miR-301a	novel_circ_0000305
>>eca-miR-324-5p	novel_circ_0000305
>>eca-miR-324-3p	novel_circ_0000305
>>eca-miR-338-5p	novel_circ_0000305
>>eca-miR-338-3p	novel_circ_0000305
>>eca-miR-33b	novel_circ_0000305
>>eca-miR-365	novel_circ_0000305
>>eca-miR-423-5p	novel_circ_0000305
>>eca-miR-451	novel_circ_0000305
>>eca-miR-454	novel_circ_0000305
>>eca-miR-497	novel_circ_0000305
>>eca-miR-632	novel_circ_0000305
>>eca-miR-129b-5p	novel_circ_0000305
>>eca-miR-129b-3p	novel_circ_0000305
>>eca-miR-130a	novel_circ_0000305
>>eca-miR-1902	novel_circ_0000305
>>eca-miR-192	novel_circ_0000305
>>eca-miR-194	novel_circ_0000305
>>eca-miR-493a	novel_circ_0000305
>>eca-miR-670	novel_circ_0000305
>>eca-miR-106b	novel_circ_0000305
>>eca-miR-1842	novel_circ_0000305
>>eca-miR-193b	novel_circ_0000305
>>eca-miR-25	novel_circ_0000305
>>eca-miR-590-5p	novel_circ_0000305
>>eca-miR-590-3p	novel_circ_0000305
>>eca-miR-93	novel_circ_0000305
>>eca-miR-107a	novel_circ_0000305
>>eca-miR-1271a	novel_circ_0000305
>>eca-miR-143	novel_circ_0000305
>>eca-miR-145	novel_circ_0000305
>>eca-miR-146a	novel_circ_0000305
>>eca-miR-340-5p	novel_circ_0000305
>>eca-miR-378	novel_circ_0000305
>>eca-miR-874	novel_circ_0000305
>>eca-miR-1301	novel_circ_0000305
>>eca-miR-1461	novel_circ_0000305
>>eca-miR-216a	novel_circ_0000305
>>eca-miR-216b	novel_circ_0000305
>>eca-miR-217	novel_circ_0000305
>>eca-let-7g	novel_circ_0000305
>>eca-miR-128	novel_circ_0000305
>>eca-miR-1289	novel_circ_0000305
>>eca-miR-135a	novel_circ_0000305
>>eca-miR-191a	novel_circ_0000305
>>eca-miR-711	novel_circ_0000305
>>eca-miR-885-5p	novel_circ_0000305
>>eca-miR-15a	novel_circ_0000305
>>eca-miR-17	novel_circ_0000305
>>eca-miR-18a	novel_circ_0000305
>>eca-miR-19a	novel_circ_0000305
>>eca-miR-19b	novel_circ_0000305
>>eca-miR-20a	novel_circ_0000305
>>eca-miR-92a	novel_circ_0000305
>>eca-miR-10b	novel_circ_0000305
>>eca-miR-1248	novel_circ_0000305
>>eca-miR-28-5p	novel_circ_0000305
>>eca-miR-28-3p	novel_circ_0000305
>>eca-miR-568	novel_circ_0000305
>>eca-miR-1291b	novel_circ_0000305
>>eca-miR-133b	novel_circ_0000305
>>eca-miR-206	novel_circ_0000305
>>eca-miR-219-5p	novel_circ_0000305
>>eca-miR-1898	novel_circ_0000305
>>eca-miR-449a	novel_circ_0000305
>>eca-miR-582-5p	novel_circ_0000305
>>eca-miR-103	novel_circ_0000305
>>eca-miR-1255b	novel_circ_0000305
>>eca-miR-296	novel_circ_0000305
>>eca-miR-499-5p	novel_circ_0000305
>>eca-miR-499-3p	novel_circ_0000305
>>eca-let-7d	novel_circ_0000305
>>eca-let-7f	novel_circ_0000305
>>eca-miR-204b	novel_circ_0000305
>>eca-miR-23b	novel_circ_0000305
>>eca-miR-27b	novel_circ_0000305
>>eca-miR-31	novel_circ_0000305
>>eca-miR-491-5p	novel_circ_0000305
>>eca-miR-491-3p	novel_circ_0000305
>>eca-miR-544b	novel_circ_0000305
>>eca-miR-872	novel_circ_0000305
>>eca-miR-873	novel_circ_0000305
>>eca-miR-876-5p	novel_circ_0000305
>>eca-miR-876-3p	novel_circ_0000305
>>eca-miR-1185	novel_circ_0000305
>>eca-miR-1193	novel_circ_0000305
>>eca-miR-1197	novel_circ_0000305
>>eca-miR-134	novel_circ_0000305
>>eca-miR-136	novel_circ_0000305
>>eca-miR-154a	novel_circ_0000305
>>eca-miR-299	novel_circ_0000305
>>eca-miR-323-5p	novel_circ_0000305
>>eca-miR-323-3p	novel_circ_0000305
>>eca-miR-329a	novel_circ_0000305
>>eca-miR-337-3p	novel_circ_0000305
>>eca-miR-342-5p	novel_circ_0000305
>>eca-miR-342-3p	novel_circ_0000305
>>eca-miR-345-5p	novel_circ_0000305
>>eca-miR-345-3p	novel_circ_0000305
>>eca-miR-369-3p	novel_circ_0000305
>>eca-miR-370	novel_circ_0000305
>>eca-miR-376a	novel_circ_0000305
>>eca-miR-376b	novel_circ_0000305
>>eca-miR-376c	novel_circ_0000305
>>eca-miR-377	novel_circ_0000305
>>eca-miR-379	novel_circ_0000305
>>eca-miR-380	novel_circ_0000305
>>eca-miR-381	novel_circ_0000305
>>eca-miR-382	novel_circ_0000305
>>eca-miR-409-5p	novel_circ_0000305
>>eca-miR-409-3p	novel_circ_0000305
>>eca-miR-410	novel_circ_0000305
>>eca-miR-411	novel_circ_0000305
>>eca-miR-412	novel_circ_0000305
>>eca-miR-431	novel_circ_0000305
>>eca-miR-432	novel_circ_0000305
>>eca-miR-433	novel_circ_0000305
>>eca-miR-485-5p	novel_circ_0000305
>>eca-miR-485-3p	novel_circ_0000305
>>eca-miR-487a	novel_circ_0000305
>>eca-miR-487b	novel_circ_0000305
>>eca-miR-493b	novel_circ_0000305
>>eca-miR-494	novel_circ_0000305
>>eca-miR-495	novel_circ_0000305
>>eca-miR-496	novel_circ_0000305
>>eca-miR-539	novel_circ_0000305
>>eca-miR-543	novel_circ_0000305
>>eca-miR-544	novel_circ_0000305
>>eca-miR-655	novel_circ_0000305
>>eca-miR-656	novel_circ_0000305
>>eca-miR-758	novel_circ_0000305
>>eca-miR-770-5p	novel_circ_0000305
>>eca-miR-889	novel_circ_0000305
>>eca-miR-126-5p	novel_circ_0000305
>>eca-miR-181a	novel_circ_0000305
>>eca-miR-181b	novel_circ_0000305
>>eca-miR-199b-5p	novel_circ_0000305
>>eca-miR-199b-3p	novel_circ_0000305
>>eca-miR-32	novel_circ_0000305
>>eca-let-7c	novel_circ_0000305
>>eca-miR-155	novel_circ_0000305
>>eca-miR-802	novel_circ_0000305
>>eca-miR-383	novel_circ_0000305
>>eca-miR-486-5p	novel_circ_0000305
>>eca-miR-331	novel_circ_0000305
>>eca-miR-33a	novel_circ_0000305
>>eca-miR-215	novel_circ_0000305
>>eca-miR-350	novel_circ_0000305
>>eca-miR-664	novel_circ_0000305
>>eca-miR-105	novel_circ_0000305
>>eca-miR-106a	novel_circ_0000305
>>eca-miR-1264	novel_circ_0000305
>>eca-miR-1298	novel_circ_0000305
>>eca-miR-1468	novel_circ_0000305
>>eca-miR-188-5p	novel_circ_0000305
>>eca-miR-188-3p	novel_circ_0000305
>>eca-miR-18b	novel_circ_0000305
>>eca-miR-1912	novel_circ_0000305
>>eca-miR-20b	novel_circ_0000305
>>eca-miR-221	novel_circ_0000305
>>eca-miR-222	novel_circ_0000305
>>eca-miR-223	novel_circ_0000305
>>eca-miR-224	novel_circ_0000305
>>eca-miR-361-5p	novel_circ_0000305
>>eca-miR-361-3p	novel_circ_0000305
>>eca-miR-362-5p	novel_circ_0000305
>>eca-miR-362-3p	novel_circ_0000305
>>eca-miR-363	novel_circ_0000305
>>eca-miR-374a	novel_circ_0000305
>>eca-miR-374b	novel_circ_0000305
>>eca-miR-384	novel_circ_0000305
>>eca-miR-421	novel_circ_0000305
>>eca-miR-424	novel_circ_0000305
>>eca-miR-448	novel_circ_0000305
>>eca-miR-450b-5p	novel_circ_0000305
>>eca-miR-450b-3p	novel_circ_0000305
>>eca-miR-500	novel_circ_0000305
>>eca-miR-502-5p	novel_circ_0000305
>>eca-miR-502-3p	novel_circ_0000305
>>eca-miR-504	novel_circ_0000305
>>eca-miR-505	novel_circ_0000305
>>eca-miR-507a	novel_circ_0000305
>>eca-miR-508-5p	novel_circ_0000305
>>eca-miR-508-3p	novel_circ_0000305
>>eca-miR-509a-5p	novel_circ_0000305
>>eca-miR-514	novel_circ_0000305
>>eca-miR-532-5p	novel_circ_0000305
>>eca-miR-532-3p	novel_circ_0000305
>>eca-miR-542-5p	novel_circ_0000305
>>eca-miR-542-3p	novel_circ_0000305
>>eca-miR-545	novel_circ_0000305
>>eca-miR-660	novel_circ_0000305
>>eca-miR-672	novel_circ_0000305
>>eca-miR-764-5p	novel_circ_0000305
>>eca-miR-764-3p	novel_circ_0000305
>>eca-miR-767-5p	novel_circ_0000305
>>eca-miR-767-3p	novel_circ_0000305
>>eca-miR-98	novel_circ_0000305
>>eca-miR-8909	novel_circ_0000305
>>eca-miR-8910	novel_circ_0000305
>>eca-miR-8911	novel_circ_0000305
>>eca-miR-8912	novel_circ_0000305
>>eca-miR-8913	novel_circ_0000305
>>eca-miR-8914	novel_circ_0000305
>>eca-miR-8917	novel_circ_0000305
>>eca-miR-8918	novel_circ_0000305
>>eca-miR-8919	novel_circ_0000305
>>eca-miR-8921	novel_circ_0000305
>>eca-miR-8922	novel_circ_0000305
>>eca-miR-8923	novel_circ_0000305
>>eca-miR-8924	novel_circ_0000305
>>eca-miR-8925	novel_circ_0000305
>>eca-miR-8926	novel_circ_0000305
>>eca-miR-8927	novel_circ_0000305
>>eca-miR-8929	novel_circ_0000305
>>eca-miR-8930	novel_circ_0000305
>>eca-miR-8931	novel_circ_0000305
>>eca-miR-8932	novel_circ_0000305
>>eca-miR-185	novel_circ_0000305
>>eca-miR-8933	novel_circ_0000305
>>eca-miR-8935	novel_circ_0000305
>>eca-miR-8936	novel_circ_0000305
>>eca-miR-8938	novel_circ_0000305
>>eca-miR-8939	novel_circ_0000305
>>eca-miR-8941	novel_circ_0000305
>>eca-miR-8942	novel_circ_0000305
>>eca-miR-8943	novel_circ_0000305
>>eca-miR-8944	novel_circ_0000305
>>eca-miR-8945	novel_circ_0000305
>>eca-miR-8946	novel_circ_0000305
>>eca-miR-8947	novel_circ_0000305
>>eca-miR-8948	novel_circ_0000305
>>eca-miR-8949	novel_circ_0000305
>>eca-miR-8950	novel_circ_0000305
>>eca-miR-8951	novel_circ_0000305
>>eca-miR-8952	novel_circ_0000305
>>eca-miR-8953	novel_circ_0000305
>>eca-miR-3959	novel_circ_0000305
>>eca-miR-8955	novel_circ_0000305
>>eca-miR-3958	novel_circ_0000305
>>eca-miR-8956	novel_circ_0000305
>>eca-miR-154b	novel_circ_0000305
>>eca-miR-449b	novel_circ_0000305
>>eca-miR-8957	novel_circ_0000305
>>eca-miR-8958	novel_circ_0000305
>>eca-miR-8959	novel_circ_0000305
>>eca-miR-8960	novel_circ_0000305
>>eca-miR-8961	novel_circ_0000305
>>eca-miR-1388	novel_circ_0000305
>>eca-miR-8962	novel_circ_0000305
>>eca-miR-8963	novel_circ_0000305
>>eca-miR-8964	novel_circ_0000305
>>eca-miR-8965	novel_circ_0000305
>>eca-miR-8966	novel_circ_0000305
>>eca-miR-8967	novel_circ_0000305
>>eca-miR-8968	novel_circ_0000305
>>eca-miR-7177a	novel_circ_0000305
>>eca-miR-8969	novel_circ_0000305
>>eca-miR-8970	novel_circ_0000305
>>eca-miR-8971	novel_circ_0000305
>>eca-miR-8972	novel_circ_0000305
>>eca-miR-8973	novel_circ_0000305
>>eca-miR-8974	novel_circ_0000305
>>eca-miR-8975	novel_circ_0000305
>>eca-miR-8977	novel_circ_0000305
>>eca-miR-8978	novel_circ_0000305
>>eca-miR-8979	novel_circ_0000305
>>eca-miR-8980	novel_circ_0000305
>>eca-miR-8981	novel_circ_0000305
>>eca-miR-8982	novel_circ_0000305
>>eca-miR-8983	novel_circ_0000305
>>eca-miR-8984	novel_circ_0000305
>>eca-miR-8985	novel_circ_0000305
>>eca-miR-8986a	novel_circ_0000305
>>eca-miR-8987	novel_circ_0000305
>>eca-miR-8988	novel_circ_0000305
>>eca-miR-8989	novel_circ_0000305
>>eca-miR-8990	novel_circ_0000305
>>eca-miR-8991	novel_circ_0000305
>>eca-miR-1271b	novel_circ_0000305
>>eca-miR-8993	novel_circ_0000305
>>eca-miR-8986b	novel_circ_0000305
>>eca-miR-8995	novel_circ_0000305
>>eca-miR-8997	novel_circ_0000305
>>eca-miR-7143	novel_circ_0000305
>>eca-miR-8998	novel_circ_0000305
>>eca-miR-8999	novel_circ_0000305
>>eca-miR-9000	novel_circ_0000305
>>eca-miR-9001	novel_circ_0000305
>>eca-miR-9003	novel_circ_0000305
>>eca-miR-9004	novel_circ_0000305
>>eca-miR-9005	novel_circ_0000305
>>eca-miR-9006	novel_circ_0000305
>>eca-miR-9007	novel_circ_0000305
>>eca-miR-9008	novel_circ_0000305
>>eca-miR-9009	novel_circ_0000305
>>eca-miR-3200	novel_circ_0000305
>>eca-miR-9011	novel_circ_0000305
>>eca-miR-9012	novel_circ_0000305
>>eca-miR-9013	novel_circ_0000305
>>eca-miR-9014	novel_circ_0000305
>>eca-miR-9015	novel_circ_0000305
>>eca-miR-9016	novel_circ_0000305
>>eca-miR-9017	novel_circ_0000305
>>eca-miR-9018	novel_circ_0000305
>>eca-miR-9019	novel_circ_0000305
>>eca-miR-9020	novel_circ_0000305
>>eca-miR-9021	novel_circ_0000305
>>eca-miR-9022	novel_circ_0000305
>>eca-miR-9023	novel_circ_0000305
>>eca-miR-9024	novel_circ_0000305
>>eca-miR-9025	novel_circ_0000305
>>eca-miR-9026	novel_circ_0000305
>>eca-miR-9027	novel_circ_0000305
>>eca-miR-9029	novel_circ_0000305
>>eca-miR-9030	novel_circ_0000305
>>eca-miR-9031	novel_circ_0000305
>>eca-miR-9032	novel_circ_0000305
>>eca-miR-9033	novel_circ_0000305
>>eca-miR-9034	novel_circ_0000305
>>eca-miR-9035	novel_circ_0000305
>>eca-miR-9036	novel_circ_0000305
>>eca-miR-9038	novel_circ_0000305
>>eca-miR-9039	novel_circ_0000305
>>eca-miR-9040	novel_circ_0000305
>>eca-miR-9041	novel_circ_0000305
>>eca-miR-9042	novel_circ_0000305
>>eca-miR-7667	novel_circ_0000305
>>eca-miR-9043	novel_circ_0000305
>>eca-miR-9044	novel_circ_0000305
>>eca-miR-9045	novel_circ_0000305
>>eca-miR-9046	novel_circ_0000305
>>eca-miR-9048	novel_circ_0000305
>>eca-miR-9049	novel_circ_0000305
>>eca-miR-9051	novel_circ_0000305
>>eca-miR-9053	novel_circ_0000305
>>eca-miR-9054	novel_circ_0000305
>>eca-miR-9055	novel_circ_0000305
>>eca-miR-9056	novel_circ_0000305
>>eca-miR-9057	novel_circ_0000305
>>eca-miR-3548	novel_circ_0000305
>>eca-miR-9059	novel_circ_0000305
>>eca-miR-9060	novel_circ_0000305
>>eca-miR-9061	novel_circ_0000305
>>eca-miR-9062	novel_circ_0000305
>>eca-miR-9063	novel_circ_0000305
>>eca-miR-9064	novel_circ_0000305
>>eca-miR-9065	novel_circ_0000305
>>eca-miR-9066	novel_circ_0000305
>>eca-miR-9070	novel_circ_0000305
>>eca-miR-9072	novel_circ_0000305
>>eca-miR-9073	novel_circ_0000305
>>eca-miR-9074	novel_circ_0000305
>>eca-miR-9076	novel_circ_0000305
>>eca-miR-9077	novel_circ_0000305
>>eca-miR-9078	novel_circ_0000305
>>eca-miR-9079	novel_circ_0000305
>>eca-miR-9080	novel_circ_0000305
>>eca-miR-9081	novel_circ_0000305
>>eca-miR-9082	novel_circ_0000305
>>eca-miR-9084	novel_circ_0000305
>>eca-miR-9085	novel_circ_0000305
>>eca-miR-9086	novel_circ_0000305
>>eca-miR-9087	novel_circ_0000305
>>eca-miR-9088	novel_circ_0000305
>>eca-miR-9089	novel_circ_0000305
>>eca-miR-9090	novel_circ_0000305
>>eca-miR-9091	novel_circ_0000305
>>eca-miR-9093	novel_circ_0000305
>>eca-miR-372	novel_circ_0000305
>>eca-miR-9095	novel_circ_0000305
>>eca-miR-9097	novel_circ_0000305
>>eca-miR-9098	novel_circ_0000305
>>eca-miR-9099	novel_circ_0000305
>>eca-miR-9100	novel_circ_0000305
>>eca-miR-9101	novel_circ_0000305
>>eca-miR-9103	novel_circ_0000305
>>eca-miR-9104	novel_circ_0000305
>>eca-miR-9105	novel_circ_0000305
>>eca-miR-7035	novel_circ_0000305
>>eca-miR-9107	novel_circ_0000305
>>eca-miR-9108	novel_circ_0000305
>>eca-miR-9109	novel_circ_0000305
>>eca-miR-3065	novel_circ_0000305
>>eca-miR-9110	novel_circ_0000305
>>eca-miR-9111	novel_circ_0000305
>>eca-miR-9113	novel_circ_0000305
>>eca-miR-9114	novel_circ_0000305
>>eca-miR-9115	novel_circ_0000305
>>eca-miR-9116	novel_circ_0000305
>>eca-miR-9117	novel_circ_0000305
>>eca-miR-9118	novel_circ_0000305
>>eca-miR-9119	novel_circ_0000305
>>eca-miR-9120	novel_circ_0000305
>>eca-miR-483	novel_circ_0000305
>>eca-miR-9121	novel_circ_0000305
>>eca-miR-9122	novel_circ_0000305
>>eca-miR-9124	novel_circ_0000305
>>eca-miR-9125	novel_circ_0000305
>>eca-miR-9126	novel_circ_0000305
>>eca-miR-9127	novel_circ_0000305
>>eca-miR-9128	novel_circ_0000305
>>eca-miR-9130	novel_circ_0000305
>>eca-miR-9132	novel_circ_0000305
>>eca-miR-9133	novel_circ_0000305
>>eca-miR-9134	novel_circ_0000305
>>eca-miR-9135	novel_circ_0000305
>>eca-miR-9136	novel_circ_0000305
>>eca-miR-9137	novel_circ_0000305
>>eca-miR-9138	novel_circ_0000305
>>eca-miR-9139	novel_circ_0000305
>>eca-miR-7177b	novel_circ_0000305
>>eca-miR-9140	novel_circ_0000305
>>eca-miR-9141	novel_circ_0000305
>>eca-miR-8908k	novel_circ_0000305
>>eca-miR-9142	novel_circ_0000305
>>eca-miR-8908c	novel_circ_0000305
>>eca-miR-8908b	novel_circ_0000305
>>eca-miR-8908d	novel_circ_0000305
>>eca-miR-507b	novel_circ_0000305
>>eca-miR-2483	novel_circ_0000305
>>eca-miR-8908f	novel_circ_0000305
>>eca-miR-8908e	novel_circ_0000305
>>eca-miR-8908n	novel_circ_0000305
>>eca-miR-514b	novel_circ_0000305
>>eca-miR-506a	novel_circ_0000305
>>eca-miR-8908g	novel_circ_0000305
>>eca-miR-509b	novel_circ_0000305
>>eca-miR-8908h	novel_circ_0000305
>>eca-miR-8908l	novel_circ_0000305
>>eca-miR-8908a	novel_circ_0000305
>>eca-miR-2114	novel_circ_0000305
>>eca-miR-514a	novel_circ_0000305
>>eca-miR-9143	novel_circ_0000305
>>eca-miR-8908m	novel_circ_0000305
>>eca-miR-9144	novel_circ_0000305
>>eca-miR-9146	novel_circ_0000305
>>eca-miR-9147	novel_circ_0000305
>>eca-miR-9148	novel_circ_0000305
>>eca-miR-9149	novel_circ_0000305
>>eca-miR-9150	novel_circ_0000305
>>eca-miR-9152	novel_circ_0000305
>>eca-miR-9153	novel_circ_0000305
>>eca-miR-9154	novel_circ_0000305
>>eca-miR-9155	novel_circ_0000305
>>eca-miR-9156	novel_circ_0000305
>>eca-miR-1543	novel_circ_0000305
>>eca-miR-9158	novel_circ_0000305
>>eca-miR-9159	novel_circ_0000305
>>eca-miR-9160	novel_circ_0000305
>>eca-miR-9162	novel_circ_0000305
>>eca-miR-9163	novel_circ_0000305
>>eca-miR-3613	novel_circ_0000305
>>eca-miR-9167	novel_circ_0000305
>>eca-miR-9168	novel_circ_0000305
>>eca-miR-9170	novel_circ_0000305
>>eca-miR-425	novel_circ_0000305
>>eca-miR-9171	novel_circ_0000305
>>eca-miR-9172	novel_circ_0000305
>>eca-miR-9173	novel_circ_0000305
>>eca-miR-9174	novel_circ_0000305
>>eca-miR-9175	novel_circ_0000305
>>eca-miR-9177	novel_circ_0000305
>>eca-miR-9178	novel_circ_0000305
>>eca-miR-9179	novel_circ_0000305
>>eca-miR-6529	novel_circ_0000305
>>eca-miR-9180	novel_circ_0000305
>>eca-miR-9181	novel_circ_0000305
>>eca-miR-9182	novel_circ_0000305
>>eca-miR-9184	novel_circ_0000305
>>eca-miR-107b	novel_circ_0000311
>>eca-miR-1179	novel_circ_0000311
>>eca-miR-1244	novel_circ_0000311
>>eca-miR-146b-5p	novel_circ_0000311
>>eca-miR-1839	novel_circ_0000311
>>eca-miR-1892	novel_circ_0000311
>>eca-miR-190a	novel_circ_0000311
>>eca-miR-1905a	novel_circ_0000311
>>eca-miR-208a	novel_circ_0000311
>>eca-miR-208b	novel_circ_0000311
>>eca-miR-211	novel_circ_0000311
>>eca-miR-346	novel_circ_0000311
>>eca-miR-628a	novel_circ_0000311
>>eca-miR-7	novel_circ_0000311
>>eca-miR-200a	novel_circ_0000311
>>eca-miR-200b	novel_circ_0000311
>>eca-miR-302a	novel_circ_0000311
>>eca-miR-302b	novel_circ_0000311
>>eca-miR-302c	novel_circ_0000311
>>eca-miR-302d	novel_circ_0000311
>>eca-miR-30c	novel_circ_0000311
>>eca-miR-30e	novel_circ_0000311
>>eca-miR-34a	novel_circ_0000311
>>eca-miR-367	novel_circ_0000311
>>eca-miR-429	novel_circ_0000311
>>eca-miR-492	novel_circ_0000311
>>eca-miR-1261	novel_circ_0000311
>>eca-miR-138	novel_circ_0000311
>>eca-miR-140-5p	novel_circ_0000311
>>eca-miR-140-3p	novel_circ_0000311
>>eca-miR-218	novel_circ_0000311
>>eca-miR-328	novel_circ_0000311
>>eca-miR-129a-5p	novel_circ_0000311
>>eca-miR-148a	novel_circ_0000311
>>eca-miR-183	novel_circ_0000311
>>eca-miR-29a	novel_circ_0000311
>>eca-miR-29b	novel_circ_0000311
>>eca-miR-335	novel_circ_0000311
>>eca-miR-489	novel_circ_0000311
>>eca-miR-490-5p	novel_circ_0000311
>>eca-miR-490-3p	novel_circ_0000311
>>eca-miR-592	novel_circ_0000311
>>eca-miR-671-5p	novel_circ_0000311
>>eca-miR-96	novel_circ_0000311
>>eca-miR-101	novel_circ_0000311
>>eca-miR-135b	novel_circ_0000311
>>eca-miR-137	novel_circ_0000311
>>eca-miR-15b	novel_circ_0000311
>>eca-miR-16	novel_circ_0000311
>>eca-miR-186	novel_circ_0000311
>>eca-miR-190b	novel_circ_0000311
>>eca-miR-197	novel_circ_0000311
>>eca-miR-199a-5p	novel_circ_0000311
>>eca-miR-199a-3p	novel_circ_0000311
>>eca-miR-205	novel_circ_0000311
>>eca-miR-29c	novel_circ_0000311
>>eca-miR-488	novel_circ_0000311
>>eca-miR-92b	novel_circ_0000311
>>eca-miR-9a	novel_circ_0000311
>>eca-miR-1291a	novel_circ_0000311
>>eca-miR-141	novel_circ_0000311
>>eca-miR-148b-5p	novel_circ_0000311
>>eca-miR-148b-3p	novel_circ_0000311
>>eca-miR-200c	novel_circ_0000311
>>eca-miR-26a	novel_circ_0000311
>>eca-miR-125b-5p	novel_circ_0000311
>>eca-miR-139-5p	novel_circ_0000311
>>eca-miR-1905c	novel_circ_0000311
>>eca-miR-23a	novel_circ_0000311
>>eca-miR-27a	novel_circ_0000311
>>eca-miR-326	novel_circ_0000311
>>eca-miR-34b-5p	novel_circ_0000311
>>eca-miR-34b-3p	novel_circ_0000311
>>eca-miR-34c	novel_circ_0000311
>>eca-miR-708	novel_circ_0000311
>>eca-miR-130b	novel_circ_0000311
>>eca-miR-133a	novel_circ_0000311
>>eca-miR-1597	novel_circ_0000311
>>eca-miR-301b-3p	novel_circ_0000311
>>eca-miR-703	novel_circ_0000311
>>eca-miR-1204	novel_circ_0000311
>>eca-miR-30b	novel_circ_0000311
>>eca-miR-30d	novel_circ_0000311
>>eca-miR-125a-5p	novel_circ_0000311
>>eca-miR-125a-3p	novel_circ_0000311
>>eca-miR-1302e	novel_circ_0000311
>>eca-miR-150	novel_circ_0000311
>>eca-miR-330	novel_circ_0000311
>>eca-miR-371-5p	novel_circ_0000311
>>eca-miR-371-3p	novel_circ_0000311
>>eca-miR-769a-3p	novel_circ_0000311
>>eca-miR-769b	novel_circ_0000311
>>eca-miR-10a	novel_circ_0000311
>>eca-miR-132	novel_circ_0000311
>>eca-miR-142-5p	novel_circ_0000311
>>eca-miR-144	novel_circ_0000311
>>eca-miR-193a-5p	novel_circ_0000311
>>eca-miR-193a-3p	novel_circ_0000311
>>eca-miR-195	novel_circ_0000311
>>eca-miR-21	novel_circ_0000311
>>eca-miR-212	novel_circ_0000311
>>eca-miR-22	novel_circ_0000311
>>eca-miR-301a	novel_circ_0000311
>>eca-miR-324-5p	novel_circ_0000311
>>eca-miR-324-3p	novel_circ_0000311
>>eca-miR-338-5p	novel_circ_0000311
>>eca-miR-338-3p	novel_circ_0000311
>>eca-miR-365	novel_circ_0000311
>>eca-miR-423-5p	novel_circ_0000311
>>eca-miR-454	novel_circ_0000311
>>eca-miR-497	novel_circ_0000311
>>eca-miR-632	novel_circ_0000311
>>eca-miR-129b-5p	novel_circ_0000311
>>eca-miR-130a	novel_circ_0000311
>>eca-miR-493a	novel_circ_0000311
>>eca-miR-670	novel_circ_0000311
>>eca-miR-106b	novel_circ_0000311
>>eca-miR-1842	novel_circ_0000311
>>eca-miR-193b	novel_circ_0000311
>>eca-miR-25	novel_circ_0000311
>>eca-miR-590-3p	novel_circ_0000311
>>eca-miR-93	novel_circ_0000311
>>eca-miR-107a	novel_circ_0000311
>>eca-miR-1271a	novel_circ_0000311
>>eca-miR-145	novel_circ_0000311
>>eca-miR-146a	novel_circ_0000311
>>eca-miR-340-5p	novel_circ_0000311
>>eca-miR-874	novel_circ_0000311
>>eca-miR-1301	novel_circ_0000311
>>eca-miR-1461	novel_circ_0000311
>>eca-miR-216a	novel_circ_0000311
>>eca-miR-216b	novel_circ_0000311
>>eca-miR-217	novel_circ_0000311
>>eca-miR-128	novel_circ_0000311
>>eca-miR-1289	novel_circ_0000311
>>eca-miR-135a	novel_circ_0000311
>>eca-miR-711	novel_circ_0000311
>>eca-miR-885-5p	novel_circ_0000311
>>eca-miR-15a	novel_circ_0000311
>>eca-miR-17	novel_circ_0000311
>>eca-miR-19a	novel_circ_0000311
>>eca-miR-19b	novel_circ_0000311
>>eca-miR-20a	novel_circ_0000311
>>eca-miR-92a	novel_circ_0000311
>>eca-miR-10b	novel_circ_0000311
>>eca-miR-1248	novel_circ_0000311
>>eca-miR-28-5p	novel_circ_0000311
>>eca-miR-28-3p	novel_circ_0000311
>>eca-miR-1291b	novel_circ_0000311
>>eca-miR-133b	novel_circ_0000311
>>eca-miR-219-5p	novel_circ_0000311
>>eca-miR-449a	novel_circ_0000311
>>eca-miR-103	novel_circ_0000311
>>eca-miR-1255b	novel_circ_0000311
>>eca-miR-296	novel_circ_0000311
>>eca-miR-499-3p	novel_circ_0000311
>>eca-miR-204b	novel_circ_0000311
>>eca-miR-23b	novel_circ_0000311
>>eca-miR-27b	novel_circ_0000311
>>eca-miR-31	novel_circ_0000311
>>eca-miR-491-5p	novel_circ_0000311
>>eca-miR-544b	novel_circ_0000311
>>eca-miR-873	novel_circ_0000311
>>eca-miR-876-5p	novel_circ_0000311
>>eca-miR-1185	novel_circ_0000311
>>eca-miR-1197	novel_circ_0000311
>>eca-miR-136	novel_circ_0000311
>>eca-miR-154a	novel_circ_0000311
>>eca-miR-299	novel_circ_0000311
>>eca-miR-323-3p	novel_circ_0000311
>>eca-miR-329a	novel_circ_0000311
>>eca-miR-342-3p	novel_circ_0000311
>>eca-miR-345-5p	novel_circ_0000311
>>eca-miR-345-3p	novel_circ_0000311
>>eca-miR-370	novel_circ_0000311
>>eca-miR-376a	novel_circ_0000311
>>eca-miR-376b	novel_circ_0000311
>>eca-miR-376c	novel_circ_0000311
>>eca-miR-377	novel_circ_0000311
>>eca-miR-379	novel_circ_0000311
>>eca-miR-380	novel_circ_0000311
>>eca-miR-382	novel_circ_0000311
>>eca-miR-409-3p	novel_circ_0000311
>>eca-miR-410	novel_circ_0000311
>>eca-miR-411	novel_circ_0000311
>>eca-miR-412	novel_circ_0000311
>>eca-miR-432	novel_circ_0000311
>>eca-miR-433	novel_circ_0000311
>>eca-miR-485-5p	novel_circ_0000311
>>eca-miR-485-3p	novel_circ_0000311
>>eca-miR-487a	novel_circ_0000311
>>eca-miR-494	novel_circ_0000311
>>eca-miR-495	novel_circ_0000311
>>eca-miR-496	novel_circ_0000311
>>eca-miR-539	novel_circ_0000311
>>eca-miR-543	novel_circ_0000311
>>eca-miR-544	novel_circ_0000311
>>eca-miR-758	novel_circ_0000311
>>eca-miR-889	novel_circ_0000311
>>eca-miR-126-5p	novel_circ_0000311
>>eca-miR-181a	novel_circ_0000311
>>eca-miR-181b	novel_circ_0000311
>>eca-miR-199b-5p	novel_circ_0000311
>>eca-miR-199b-3p	novel_circ_0000311
>>eca-miR-32	novel_circ_0000311
>>eca-miR-155	novel_circ_0000311
>>eca-miR-802	novel_circ_0000311
>>eca-miR-383	novel_circ_0000311
>>eca-miR-350	novel_circ_0000311
>>eca-miR-105	novel_circ_0000311
>>eca-miR-106a	novel_circ_0000311
>>eca-miR-1264	novel_circ_0000311
>>eca-miR-188-5p	novel_circ_0000311
>>eca-miR-188-3p	novel_circ_0000311
>>eca-miR-1912	novel_circ_0000311
>>eca-miR-20b	novel_circ_0000311
>>eca-miR-221	novel_circ_0000311
>>eca-miR-222	novel_circ_0000311
>>eca-miR-223	novel_circ_0000311
>>eca-miR-224	novel_circ_0000311
>>eca-miR-361-5p	novel_circ_0000311
>>eca-miR-361-3p	novel_circ_0000311
>>eca-miR-362-5p	novel_circ_0000311
>>eca-miR-362-3p	novel_circ_0000311
>>eca-miR-363	novel_circ_0000311
>>eca-miR-374a	novel_circ_0000311
>>eca-miR-374b	novel_circ_0000311
>>eca-miR-384	novel_circ_0000311
>>eca-miR-421	novel_circ_0000311
>>eca-miR-424	novel_circ_0000311
>>eca-miR-448	novel_circ_0000311
>>eca-miR-450b-5p	novel_circ_0000311
>>eca-miR-450b-3p	novel_circ_0000311
>>eca-miR-500	novel_circ_0000311
>>eca-miR-502-5p	novel_circ_0000311
>>eca-miR-502-3p	novel_circ_0000311
>>eca-miR-504	novel_circ_0000311
>>eca-miR-505	novel_circ_0000311
>>eca-miR-507a	novel_circ_0000311
>>eca-miR-508-5p	novel_circ_0000311
>>eca-miR-508-3p	novel_circ_0000311
>>eca-miR-509a-5p	novel_circ_0000311
>>eca-miR-514	novel_circ_0000311
>>eca-miR-532-5p	novel_circ_0000311
>>eca-miR-545	novel_circ_0000311
>>eca-miR-660	novel_circ_0000311
>>eca-miR-672	novel_circ_0000311
>>eca-miR-764-5p	novel_circ_0000311
>>eca-miR-764-3p	novel_circ_0000311
>>eca-miR-767-5p	novel_circ_0000311
>>eca-miR-767-3p	novel_circ_0000311
>>eca-miR-8909	novel_circ_0000311
>>eca-miR-8910	novel_circ_0000311
>>eca-miR-8912	novel_circ_0000311
>>eca-miR-8913	novel_circ_0000311
>>eca-miR-8914	novel_circ_0000311
>>eca-miR-8917	novel_circ_0000311
>>eca-miR-8918	novel_circ_0000311
>>eca-miR-8919	novel_circ_0000311
>>eca-miR-8921	novel_circ_0000311
>>eca-miR-8922	novel_circ_0000311
>>eca-miR-8923	novel_circ_0000311
>>eca-miR-8925	novel_circ_0000311
>>eca-miR-8926	novel_circ_0000311
>>eca-miR-8927	novel_circ_0000311
>>eca-miR-8929	novel_circ_0000311
>>eca-miR-8930	novel_circ_0000311
>>eca-miR-8932	novel_circ_0000311
>>eca-miR-185	novel_circ_0000311
>>eca-miR-8933	novel_circ_0000311
>>eca-miR-8935	novel_circ_0000311
>>eca-miR-8936	novel_circ_0000311
>>eca-miR-8942	novel_circ_0000311
>>eca-miR-8943	novel_circ_0000311
>>eca-miR-8944	novel_circ_0000311
>>eca-miR-8945	novel_circ_0000311
>>eca-miR-8946	novel_circ_0000311
>>eca-miR-8947	novel_circ_0000311
>>eca-miR-8948	novel_circ_0000311
>>eca-miR-8949	novel_circ_0000311
>>eca-miR-8950	novel_circ_0000311
>>eca-miR-8951	novel_circ_0000311
>>eca-miR-8952	novel_circ_0000311
>>eca-miR-8953	novel_circ_0000311
>>eca-miR-3959	novel_circ_0000311
>>eca-miR-8955	novel_circ_0000311
>>eca-miR-3958	novel_circ_0000311
>>eca-miR-8956	novel_circ_0000311
>>eca-miR-154b	novel_circ_0000311
>>eca-miR-449b	novel_circ_0000311
>>eca-miR-8957	novel_circ_0000311
>>eca-miR-8958	novel_circ_0000311
>>eca-miR-8960	novel_circ_0000311
>>eca-miR-8961	novel_circ_0000311
>>eca-miR-8963	novel_circ_0000311
>>eca-miR-8965	novel_circ_0000311
>>eca-miR-7177a	novel_circ_0000311
>>eca-miR-8969	novel_circ_0000311
>>eca-miR-8971	novel_circ_0000311
>>eca-miR-8972	novel_circ_0000311
[truncated: 15,089 more rows]
